# Supplementary material for: New quantitative trait locus (QTLs) and candidate genes associated with the grape berry color trait identified based on a high-density genetic map
Source: BMC Plant Biol. 2020 Jun 30;20:302. doi: 10.1186/s12870-020-02517-x (PMC7325011; doi:10.1186/s12870-020-02517-x)
Supplement: Supplementary file 5 — Additional file 5: Table S1. The statistics for the sequencing data and alignment with the reference genome. [file 12870_2020_2517_MOESM5_ESM.xlsx]

## Sheet: Table S1 fq.stat
Sample Code	clean_reads	clean_data	Clean_Q20	Clean_Q30	GC_rate	Coverage_rate(%)	Map_reads_rate(%)	Map_bases_rate(%)	Uni_hit_reads_rate(%)	Uni_hit_bases_rate(%)	Sequencing_depth	Effective_depth
S1	48818606	7322790900	98.10;95.52	95.33;90.91	39.28	89.14	96.84	96.84	72.72	70.42	15.06	15.06
S2	49037600	7355640000	98.22;95.49	95.56;90.92	36.51	91.29	95.97	95.97	75.16	72.13	15.13	15.13
S3	55165316	8274797400	98.23;95.78	95.57;91.41	36.55	91.52	94.99	94.99	75.88	72.08	17.02	17.02
S4	43521852	6528277800	98.20;95.28	95.49;90.50	37.57	90.88	96.54	96.54	74.23	71.66	13.43	13.43
S5	57451266	8617689900	98.25;95.20	95.61;90.42	37.4	92.07	96.49	96.49	73.89	71.3	17.72	17.72
S6	56420992	8463148800	98.30;95.91	95.73;91.63	36.75	91.62	96.66	96.66	72.75	70.32	17.4	17.4
S7	88483328	13272499200	98.01;94.97	95.11;89.87	38.87	92.66	96.53	96.53	71.09	68.62	27.29	27.29
S8	43546432	6531964800	98.15;95.37	95.40;90.59	38.2	90.7	96.72	96.72	73.17	70.77	13.43	13.43
S9	59503256	8925488400	98.25;95.38	95.62;90.74	37.35	91.51	96.65	96.65	74.46	71.97	18.36	18.36
S10	45703398	6855509700	98.20;95.22	95.53;90.53	36.77	91.84	95.96	95.96	74.12	71.12	14.1	14.1
S11	72270548	10840582200	98.27;96.16	95.68;92.13	37.47	92.09	96.98	96.98	73.2	70.98	22.29	22.29
S12	44427712	6664156800	98.24;95.38	95.60;90.72	37.21	91.91	96.75	96.75	73.95	71.55	13.7	13.7
S13	42125218	6318782700	98.23;95.34	95.59;90.66	36.69	91.51	95.75	95.75	75.04	71.85	12.99	12.99
S14	27847126	4177068900	98.15;95.41	95.41;90.67	36.75	89.86	97.09	97.09	75.41	73.21	8.59	8.59
S15	48790440	7318566000	98.21;95.41	95.54;90.76	37.02	91.84	96.71	96.71	75.67	73.18	15.05	15.05
S16	76339502	11450925300	98.68;93.63	96.75;87.10	37.36	92.42	96.36	96.36	71.41	68.81	23.55	23.55
S17	30341348	4551202200	98.57;92.87	96.53;85.79	39.02	88.85	96.27	96.27	74.26	71.49	9.36	9.36
S18	58752930	8812939500	98.65;93.61	96.65;87.09	37.2	92.36	96.88	96.88	74.65	72.31	18.12	18.12
S19	38665174	5799776100	98.68;93.20	96.73;86.33	37.36	91.02	96.21	96.21	74.34	71.53	11.93	11.93
S20	61271004	9190650600	98.61;92.59	96.58;85.35	37.52	92.61	96.42	96.42	75.57	72.87	18.9	18.9
S21	68893816	10334072400	98.67;92.65	96.71;85.56	37.46	92.58	95.78	95.78	74.39	71.25	21.25	21.25
S22	33797142	5069571300	98.53;91.60	96.44;83.85	39.42	88.47	96.07	96.07	72.37	69.52	10.43	10.43
S23	73034802	10955220300	98.63;93.25	96.63;86.41	38.13	92.22	96.03	96.03	71.95	69.09	22.53	22.53
S24	55140082	8271012300	98.67;93.02	96.72;86.38	37.46	91.64	96.42	96.42	72.47	69.87	17.01	17.01
S25	80926174	12138926100	98.55;92.73	96.49;85.80	39.22	92.23	95.83	95.83	71.37	68.39	24.96	24.96
S26	56632074	8494811100	98.62;93.76	96.63;87.59	37.41	91.87	96.52	96.52	72.17	69.66	17.47	17.47
S27	44042412	6606361800	98.70;94.06	96.79;88.02	37.17	88.88	96.53	96.53	72.49	69.97	13.59	13.59
S28	39916538	5987480700	98.62;90.44	96.60;81.87	37.75	90.78	95.61	95.61	74.01	70.76	12.31	12.31
S29	62065210	9309781500	98.68;93.15	96.76;86.53	37.85	91.49	96.37	96.37	71.17	68.59	19.15	19.15
S30	63855666	9578349900	98.72;92.10	96.82;84.47	37.35	92.33	96.2	96.2	72.23	69.49	19.7	19.7
S31	52781826	7917273900	98.55;92.42	96.52;85.25	38.8	91.63	95.32	95.32	68.82	65.6	16.28	16.28
S32	58804392	8820658800	98.55;93.57	96.50;87.02	38.02	92.44	96.61	96.61	70.17	67.79	18.14	18.14
S33	53797128	8069569200	98.63;92.86	96.66;85.88	37.79	91.57	96.05	96.05	69.55	66.8	16.59	16.59
S34	59012664	8851899600	98.67;93.44	96.74;86.91	36.82	91.62	96.66	96.66	69.13	66.82	18.2	18.2
S35	52299124	7844868600	98.63;93.41	96.65;86.83	37.13	91.6	95.83	95.83	69.71	66.81	16.13	16.13
S36	66225646	9933846900	98.55;92.19	96.49;84.77	37.48	92.33	96.5	96.5	69.85	67.41	20.43	20.43
S37	58114718	8717207700	98.60;93.33	96.59;86.73	37.63	92.22	96.51	96.51	71.72	69.22	17.93	17.93
S38	61938070	9290710500	98.67;93.65	96.75;87.37	37.16	91.74	96.37	96.37	67.8	65.34	19.11	19.11
S39	55853740	8378061000	98.64;93.81	96.67;87.65	37.55	91.63	96.27	96.27	71.34	68.68	17.23	17.23
S40	63577484	9536622600	98.68;94.10	96.76;88.00	38	91.91	96.4	96.4	70.27	67.74	19.61	19.61
S41	52013050	7801957500	98.60;93.15	96.58;86.40	37.51	91.53	96.35	96.35	70.51	67.94	16.04	16.04
S42	53417498	8012624700	98.68;93.71	96.74;87.46	36.69	91.52	96.35	96.35	68.7	66.19	16.48	16.48
S43	50824494	7623674100	98.68;94.34	96.75;88.46	37.21	91.47	96.58	96.58	70.23	67.83	15.68	15.68
S44	54291760	8143764000	98.56;92.66	96.53;85.61	37.58	92.08	96.6	96.6	68.84	66.49	16.75	16.75
S45	53485542	8022831300	98.70;93.55	96.80;86.95	36.96	91.88	96.94	96.94	68.18	66.09	16.5	16.5
S46	58064406	8709660900	98.49;93.64	96.31;86.92	36.91	92.15	96.7	96.7	75.4	72.91	17.91	17.91
S47	47518614	7127792100	98.64;93.13	96.64;86.29	37.43	92.51	96.06	96.06	76.47	73.45	14.66	14.66
S48	55430490	8314573500	98.63;94.26	96.64;88.44	37.17	93.21	95.82	95.82	74.98	71.85	17.1	17.1
S49	55687842	8353176300	98.62;94.00	96.59;87.83	36.68	92.06	96.14	96.14	78.21	75.19	17.18	17.18
S50	58280512	8742076800	98.60;92.92	96.56;86.31	36.46	92.04	96.13	96.13	74.36	71.48	17.98	17.98
S51	45026596	6753989400	98.50;95.17	96.10;90.37	36.34	91.58	96.75	96.75	78.49	75.94	13.89	13.89
S52	48964738	7344710700	98.65;93.00	96.69;86.35	36.69	92.09	96.45	96.45	76.62	73.9	15.1	15.1
S53	49366576	7404986400	98.61;92.91	96.57;86.35	36.65	92.15	96.33	96.33	77.18	74.35	15.23	15.23
S54	69326302	10398945300	98.66;93.64	96.70;87.63	36.54	92.58	96.59	96.59	74.96	72.4	21.39	21.39
S55	58564932	8784739800	98.63;93.11	96.61;86.53	36.49	92.33	96.66	96.66	77.66	75.06	18.07	18.07
S56	45133368	6770005200	98.26;95.47	95.67;91.05	36.5	91.32	96.93	96.93	76.45	74.1	13.92	13.92
S57	54473618	8171042700	98.72;94.25	96.83;88.62	36.39	92.17	96.7	96.7	76.34	73.82	16.8	16.8
S58	69458882	10418832300	98.61;92.90	96.59;86.07	36.74	92.69	96.46	96.46	75.2	72.53	21.43	21.43
S59	55816896	8372534400	98.28;95.67	95.73;91.44	36.76	91.62	96.73	96.73	74.33	71.9	17.22	17.22
S60	68808086	10321212900	98.60;91.49	96.55;83.65	36.74	92.27	95.99	95.99	76.24	73.18	21.23	21.23
S61	51374114	7706117100	98.71;93.77	96.79;87.61	36.31	91.78	96.66	96.66	77.08	74.51	15.85	15.85
S62	48428348	7264252200	98.65;92.74	96.66;85.87	36.51	91.82	96.58	96.58	77.13	74.49	14.94	14.94
S63	57826502	8673975300	98.33;95.83	95.84;91.68	36.44	91.74	95.59	95.59	74.87	71.56	17.84	17.84
S64	48153944	7223091600	98.64;93.30	96.65;86.68	36.96	91.6	96.19	96.19	76.48	73.56	14.85	14.85
S65	42222598	6333389700	98.56;93.00	96.49;86.28	36.9	90.99	96.73	96.73	76.97	74.45	13.02	13.02
S66	54169270	8125390500	98.30;95.61	95.78;91.31	36.46	91.53	96.63	96.63	75.18	72.65	16.71	16.71
S67	47581916	7137287400	98.66;93.92	96.71;88.05	36.58	91.15	96.84	96.84	75.4	73.01	14.68	14.68
S68	57857864	8678679600	98.19;95.16	95.52;90.49	36.72	92.21	95.72	95.72	75.46	72.22	17.85	17.85
S69	58747702	8812155300	98.76;94.16	96.91;88.44	36.25	92.33	96.47	96.47	74.25	71.63	18.12	18.12
S70	62316680	9347502000	98.74;95.04	96.89;90.15	36.77	92.12	96.16	96.16	73.17	70.37	19.22	19.22
S71	48396604	7259490600	98.35;91.69	96.05;83.92	36.96	91.5	95.86	95.86	75.91	72.76	14.93	14.93
S72	62586738	9388010700	98.40;87.96	96.17;78.27	37	92.13	95.72	95.72	75.72	72.48	19.31	19.31
S73	58072290	8710843500	98.25;95.03	95.65;90.36	36.81	91.87	96.24	96.24	75.4	72.56	17.91	17.91
S74	54965152	8244772800	98.40;92.41	96.16;85.39	36.81	91.63	95.82	95.82	76.19	73.01	16.96	16.96
S75	54604138	8190620700	98.35;92.64	96.07;85.62	36.76	91.98	96.3	96.3	75.55	72.76	16.84	16.84
S76	48090278	7213541700	98.56;92.43	96.51;85.28	36.47	91.18	96.32	96.32	74.76	72.01	14.83	14.83
S77	42501028	6375154200	98.48;95.12	96.04;90.31	37.17	91.05	96.16	96.16	79.46	76.41	13.11	13.11
S78	54972708	8245906200	98.51;92.91	96.37;86.24	36.65	91.81	96.27	96.27	73.6	70.85	16.96	16.96
S79	45880390	6882058500	98.50;95.20	96.11;90.47	36.35	91.85	96.82	96.82	79.38	76.85	14.15	14.15
S80	55413542	8312031300	98.47;93.04	96.32;86.42	36.73	91.92	96.21	96.21	74.45	71.62	17.09	17.09
S81	56443486	8466522900	98.27;95.48	95.70;90.99	36.53	92.31	96.45	96.45	75.1	72.43	17.41	17.41
S82	65298468	9794770200	98.49;91.87	96.35;84.49	36.59	92.31	96.35	96.35	72.97	70.3	20.14	20.14
S83	56139326	8420898900	98.44;92.27	96.23;85.04	36.69	92.17	95.97	95.97	75.56	72.51	17.32	17.32
S84	59353090	8902963500	98.56;93.53	96.51;87.37	36.49	91.75	96.49	96.49	73.04	70.48	18.31	18.31
S85	64115224	9617283600	98.45;92.77	96.27;86.04	36.82	92.09	96	96	73.02	70.11	19.78	19.78
S86	45753430	6863014500	98.49;92.50	96.35;85.47	36.68	91.31	96.09	96.09	75.24	72.3	14.11	14.11
S87	47722218	7158332700	98.45;92.81	96.26;86.01	37.02	91.26	96.45	96.45	74.89	72.24	14.72	14.72
S88	40127722	6019158300	98.51;95.75	96.12;91.31	36.5	91.28	96.88	96.88	80.77	78.24	12.38	12.38
S89	41432978	6214946700	98.46;95.44	96.02;90.81	37.02	92.13	96.73	96.73	80.97	78.32	12.78	12.78
S90	46913564	7037034600	98.42;92.48	96.21;85.40	36.74	91.22	96.68	96.68	74.34	71.88	14.47	14.47
S91	45324212	6798631800	98.36;92.12	96.10;84.85	36.86	91.71	96.56	96.56	76.17	73.55	13.98	13.98
S92	33905174	5085776100	98.34;94.96	95.72;90.00	39.03	89.25	96.69	96.69	80.63	77.96	10.46	10.46
S93	53483616	8022542400	98.25;95.17	95.60;90.40	36.63	91.53	96.59	96.59	71.53	69.09	16.5	16.5
S94	51193032	7678954800	98.27;94.92	95.63;90.02	37.1	91.97	96.18	96.18	71.67	68.93	15.79	15.79
S95	45373602	6806040300	98.39;95.61	95.90;91.22	36.24	91.82	96.79	96.79	71.54	69.25	14	14
R	141910804	21286620600	98.63;94.85	96.62;89.73	36.67	93.04	96.18	96.18	73.16	70.37	43.78	43.78
M	163870452	24580567800	98.51;94.39	96.36;88.76	36.76	93.86	96.72	96.72	73.04	70.64	50.55	50.55
