# Supplementary material for: New quantitative trait locus (QTLs) and candidate genes associated with the grape berry color trait identified based on a high-density genetic map
Source: BMC Plant Biol. 2020 Jun 30;20:302. doi: 10.1186/s12870-020-02517-x (PMC7325011; doi:10.1186/s12870-020-02517-x)
Supplement: Supplementary file 6 — Additional file 6: Table S2. The distribution of markers in the parents genetic maps. [file 12870_2020_2517_MOESM6_ESM.xlsx]

## Sheet: Sheet1
Linkage groups	Female parent (R)						Male parent (M)
	Genetic distance (cM)	SNP Markers	Bin markers	Average distance (cM)	Max gap(cM)	Gap<5cM	Genetic distance (cM)	SNP Markers	Bin markers	Average distance (cM)	Max gap(cM)	Gap<5cM
LG1	59.715	321	36	1.65875	8.594	99.377	51.177	493	30	1.7059	7.502	99.594
LG2	70.309	361	43	1.63509	6.418	99.446	70.408	349	37	1.90292	7.503	98.854
LG3	-	-	-	-	-	-	63.891	1449	44	1.45207	5.34	99.862
LG4	63.89	215	43	1.48581	6.418	99.535	112.124	409	59	1.90041	10.803	99.022
LG5	73.898	1012	46	1.60648	15.359	99.901	96.835	776	51	1.89873	20.177	99.871
LG6	77.757	420	50	1.55514	6.418	99.524	98.045	283	51	1.92245	7.502	98.587
LG7	84.153	532	56	1.50273	7.503	99.624	85.178	448	61	1.39636	5.34	99.554
LG8	108.825	486	64	1.70039	11.923	99.383	138.516	363	76	1.82258	7.503	98.623
LG9	67.062	1849	52	1.28965	5.34	99.946	100.371	1725	57	1.76089	10.804	99.71
LG10	92.176	1365	50	1.84352	16.535	99.78	98.031	1351	64	1.53173	7.503	99.778
LG11	60.896	296	28	2.17486	9.695	98.986	61.779	523	39	1.58408	6.418	99.618
LG12	66.366	954	37	1.79368	14.2	99.895	75.997	101	35	2.17134	11.923	96.04
LG13	61.84	509	34	1.81882	7.503	99.411	73.569	1687	47	1.5653	9.694	99.941
LG14	-	-	-	-	-	-	56.495	502	34	1.66162	7.503	99.402
LG15	-	-	-	-	-	-	39.423	1068	25	1.57692	6.418	99.906
LG16	107.098	976	43	2.49065	21.437	99.59	88.647	2019	47	1.88611	11.923	99.802
LG17	72.602	506	39	1.86159	10.803	99.407	89.578	365	46	1.94735	9.695	99.178
LG18	95.946	778	62	1.54752	9.694	99.614	111.831	442	73	1.53193	6.418	99.548
LG19	108.819	1745	50	2.17638	39.603	99.885	102.958	1051	53	1.9426	17.728	99.715
Total	1271.35	12325	733	1.73445			1614.85	15404	929	1.73827
Average	79.4595	770.312	45.8125				84.9923	810.737	48.8947
