# Supplementary material for: New quantitative trait locus (QTLs) and candidate genes associated with the grape berry color trait identified based on a high-density genetic map
Source: BMC Plant Biol. 2020 Jun 30;20:302. doi: 10.1186/s12870-020-02517-x (PMC7325011; doi:10.1186/s12870-020-02517-x)
Supplement: Supplementary file 7 — Additional file 7: Table S3. The Spearman correlation coefficients between the genetic and physical map of each LG. [file 12870_2020_2517_MOESM7_ESM.xlsx]

## Sheet: Sheet1
LG	Spearman	LG	Spearman
1	0.96	11	0.94
2	0.95	12	0.97
3	0.96	13	0.91
4	0.97	14	0.96
5	0.9	15	0.88
6	0.93	16	0.91
7	0.91	17	0.94
8	0.89	18	0.87
9	0.92	19	0.93
10	0.93	Average	0.93
