# Supplementary material for: New quantitative trait locus (QTLs) and candidate genes associated with the grape berry color trait identified based on a high-density genetic map
Source: BMC Plant Biol. 2020 Jun 30;20:302. doi: 10.1186/s12870-020-02517-x (PMC7325011; doi:10.1186/s12870-020-02517-x)
Supplement: Supplementary file 8 — Additional file 8: Table S4. Mass spectrometry and chromatographic information for anthocyanins was detected in the population. [file 12870_2020_2517_MOESM8_ESM.xlsx]

## Sheet: Sheet1
Compound	Molecular ion M+(m/z)	Fragment ion M(m/z)	Maxima absorption wavelengths (nm)
Delphinidin-3-O-monoglucoside	465	303	280523
Cyanidin-3-O-monoglucoside	449	287	279515
Petunidin-3-O-monoglucoside	479	317	277526
Peonidin-3-O-monoglucoside	463	301	279515
Malvidin-3-O-monoglucoside	493	331	278530
Cyanidin-3-O-acetylglucoside	491	287449	279514
Delphinidin-3-O-coumarylglucoside	611	303465	282530
Cyanidin-3-O-coumarylglucoside	595	287449	283522
Petunidin-3-O-coumarylglucoside	625	317479	280531
Peonidin-3-O-coumarylglucoside	609	301463	279523
Malvidin-3-O-coumarylglucoside	639	331493	280521
Peonidin-3-O-caffeoylglucoside	625	301463	283525
