# Supplementary material for: New quantitative trait locus (QTLs) and candidate genes associated with the grape berry color trait identified based on a high-density genetic map
Source: BMC Plant Biol. 2020 Jun 30;20:302. doi: 10.1186/s12870-020-02517-x (PMC7325011; doi:10.1186/s12870-020-02517-x)
Supplement: Supplementary file 9 — Additional file 9: Table S5. The expression levels and annotations of genes in the QTL regions. [file 12870_2020_2517_MOESM9_ESM.xlsx]

## Sheet: Sheet1
Gene ID	M1	M2	M3	M4	R1	R2	R3	R4	Kegg Orthology	Nr	GO
VIT_02s0109g00230	8.21667	73.9333	64.5633	60.58	7.48333	45.28	86.8533	50.0267	K21989//calcium permeable stress-gated cation channel;K21989//calcium permeable stress-gated cation channel	XP_017973834.1|0.0e+00|PREDICTED: CSC1-like protein At1g32090 [Theobroma cacao]
VIT_02s0109g00250	0.26	0.34	1.17	4.21	0.196667	0.5	0.973333	2.11667	K01904//4-coumarate--CoA ligase [EC:6.2.1.12]+ko00130//Ubiquinone and other terpenoid-quinone biosynthesis+ko01100//Metabolic pathways+ko01110//Biosynthesis of secondary metabolites+ko00940//Phenylpropanoid biosynthesis+ko00360//Phenylalanine metabolism;K01904//4-coumarate--CoA ligase [EC:6.2.1.12]+ko00130//Ubiquinone and other terpenoid-quinone biosynthesis+ko01100//Metabolic pathways+ko01110//B…	XP_002270360.1|0.0e+00|PREDICTED: 4-coumarate--CoA ligase-like 6 [Vitis vinifera]	GO:0008152//metabolic process;GO:0031224//intrinsic component of membrane;GO:0016021//integral component of membrane;GO:0016020//membrane;GO:0044425//membrane part;GO:0003824//catalytic activity;
VIT_02s0109g00260	13.6133	4.44	2.09333	2.27	10.9033	5.32	4.95	3.49333		XP_002270398.3|4.2e-229|PREDICTED: uncharacterized protein LOC100256164 [Vitis vinifera]
VIT_02s0109g00310	1.84	4.22667	16.6567	20.2967	0.05	0.0966667	0	0.0133333	K00512//steroid 17alpha-monooxygenase / 17alpha-hydroxyprogesterone deacetylase [EC:1.14.14.19 1.14.14.32]+ko01100//Metabolic pathways;K20556//cytochrome P450 family 76 subfamily C	XP_002270541.1|9.0e-294|PREDICTED: geraniol 8-hydroxylase [Vitis vinifera]	GO:0019748//secondary metabolic process;GO:0044550//secondary metabolite biosynthetic process;GO:0009058//biosynthetic process;GO:0008152//metabolic process;GO:0016020//membrane;GO:0043169//cation binding;GO:0097159//organic cyclic compound binding;GO:0005488//binding;GO:1901363//heterocyclic compound binding;GO:0046914//transition metal ion binding;GO:0016491//oxidoreductase activity;GO:0048037/…
VIT_02s0109g00360	32.1867	39.7567	21.34	28.2967	14.0133	8.73667	23.5233	26.9167	K10357//myosin V;K10357//myosin V;K03595//GTPase	XP_010664570.1|3.1e-173|PREDICTED: translocase of chloroplast 34, chloroplastic isoform X1 [Vitis vinifera]	GO:0051641//cellular localization;GO:0071705//nitrogen compound transport;GO:0008104//protein localization;GO:0015031//protein transport;GO:0015833//peptide transport;GO:0051649//establishment of localization in cell;GO:0046907//intracellular transport;GO:0051179//localization;GO:0070727//cellular macromolecule localization;GO:0006886//intracellular protein transport;GO:0033036//macromolecule loc…
VIT_02s0109g00370	17.3633	8.22333	13.22	11.44	13.11	11.33	9.98	5.01	K12831//splicing factor 3B subunit 4+ko03040//Spliceosome	XP_002274629.2|2.0e-101|PREDICTED: RNA-binding protein 7 [Vitis vinifera]	GO:0097159//organic cyclic compound binding;GO:0003723//RNA binding;GO:1901363//heterocyclic compound binding;GO:0005488//binding;GO:0003676//nucleic acid binding;
VIT_02s0109g00380	75.9633	93.9467	45.46	56.0867	51.1033	68.5167	82.2833	70.0667	K14811//ATP-dependent RNA helicase DBP3 [EC:3.6.4.13]	CBI23263.3|0.0e+00|unnamed protein product, partial [Vitis vinifera]	GO:0005488//binding;GO:0043168//anion binding;GO:0032553//ribonucleotide binding;GO:0003824//catalytic activity;GO:0097159//organic cyclic compound binding;GO:0016817//hydrolase activity, acting on acid anhydrides;GO:0004386//helicase activity;GO:0030554//adenyl nucleotide binding;GO:0016787//hydrolase activity;GO:0017111//nucleoside-triphosphatase activity;GO:0035639//purine ribonucleoside triph…
VIT_02s0109g00420	0.71	1.09333	0.66	1.81333	0.85	1.18	1.50333	3.13	K19613//leucine-rich repeat protein SHOC2	CBI23260.3|1.1e-145|unnamed protein product, partial [Vitis vinifera]
VIT_02s0109g00430	0	0	0.0233333	0.113333	0.01	0.106667	0.0333333	1.50667	K13035//beta-cyano-L-alanine hydratase/nitrilase [EC:3.5.5.4 4.2.1.65]+ko01100//Metabolic pathways+ko01110//Biosynthesis of secondary metabolites+ko00460//Cyanoamino acid metabolism	XP_010664545.1|9.0e-194|PREDICTED: bifunctional nitrilase/nitrile hydratase NIT4B [Vitis vinifera]	GO:0006807//nitrogen compound metabolic process;GO:0008152//metabolic process;GO:0003824//catalytic activity;GO:0016810//hydrolase activity, acting on carbon-nitrogen (but not peptide) bonds;GO:0016787//hydrolase activity;
VIT_02s0033g00020	5.7	4.45333	6.02667	5.43	11.8367	7.87667	4.37	6.52667		XP_002263042.2|5.2e-55|PREDICTED: LOW QUALITY PROTEIN: transmembrane protein 45B [Vitis vinifera]	GO:0031224//intrinsic component of membrane;GO:0044425//membrane part;GO:0016021//integral component of membrane;GO:0016020//membrane;
VIT_02s0033g00030	1.08333	0.416667	0.48	0.38	1.59333	0.806667	1.60667	0.406667	K20299//vacuolar protein sorting-associated protein 53;K15333//tRNA guanosine-2'-O-methyltransferase [EC:2.1.1.34]	XP_010664727.1|6.7e-38|PREDICTED: uncharacterized protein LOC104882565 isoform X1 [Vitis vinifera]
VIT_02s0033g00060	13.6333	16.43	21.2533	26.5133	12.7433	24.7567	14.6267	15.9767		XP_002262674.1|0.0e+00|PREDICTED: protein ACCUMULATION AND REPLICATION OF CHLOROPLASTS 6, chloroplastic [Vitis vinifera]
VIT_02s0033g00080	19.8467	19.7533	15.4667	19.5067	23.9767	17.7633	18.1267	20.7267		CBI37373.3|0.0e+00|unnamed protein product, partial [Vitis vinifera]
VIT_02s0033g00120	13.4667	11.44	7.18667	8.65	12.8467	8.44333	9.45667	11.5333		XP_002262861.1|0.0e+00|PREDICTED: protein ENHANCED DISEASE RESISTANCE 2 isoform X1 [Vitis vinifera]	GO:0008289//lipid binding;GO:0005488//binding;
VIT_02s0033g00130	54.66	25.6467	47.9367	64.8133	72.8067	41.62	29.71	40.78	K22771//flavonol-3-O-L-rhamnoside-7-O-glucosyltransferase [EC:2.4.1.-]+ko00944//Flavone and flavonol biosynthesis;K14595//abscisate beta-glucosyltransferase [EC:2.4.1.263]+ko00906//Carotenoid biosynthesis+ko01100//Metabolic pathways+ko01110//Biosynthesis of secondary metabolites;K13496//UDP-glucosyl transferase 73C [EC:2.4.1.-]+ko01110//Biosynthesis of secondary metabolites	XP_010664783.1|1.5e-309|PREDICTED: scopoletin glucosyltransferase-like [Vitis vinifera]	GO:0008152//metabolic process;GO:0005623//cell;GO:0043229//intracellular organelle;GO:0043226//organelle;GO:0043231//intracellular membrane-bounded organelle;GO:0044464//cell part;GO:0043227//membrane-bounded organelle;GO:0005622//intracellular;GO:0044424//intracellular part;GO:0035251//UDP-glucosyltransferase activity;GO:0080043//quercetin 3-O-glucosyltransferase activity;GO:0080044//quercetin 7…
VIT_02s0033g00160	15.4933	9.76333	14.9367	20.61	26.7933	21.35	15.2833	20.1633	K22771//flavonol-3-O-L-rhamnoside-7-O-glucosyltransferase [EC:2.4.1.-]+ko00944//Flavone and flavonol biosynthesis;K14595//abscisate beta-glucosyltransferase [EC:2.4.1.263]+ko00906//Carotenoid biosynthesis+ko01100//Metabolic pathways+ko01110//Biosynthesis of secondary metabolites;K13496//UDP-glucosyl transferase 73C [EC:2.4.1.-]+ko01110//Biosynthesis of secondary metabolites;K22771//flavonol-3-O-L…	CBI37379.3|6.6e-74|unnamed protein product, partial [Vitis vinifera]	GO:0008152//metabolic process;GO:0005622//intracellular;GO:0044464//cell part;GO:0043231//intracellular membrane-bounded organelle;GO:0043226//organelle;GO:0043229//intracellular organelle;GO:0005623//cell;GO:0044424//intracellular part;GO:0043227//membrane-bounded organelle;GO:0016758//transferase activity, transferring hexosyl groups;GO:0005488//binding;GO:0046527//glucosyltransferase activity;…
VIT_02s0033g00180	34.58	18.03	47.6133	42.9967	36.01	44.47	38.0433	33.0833	K13496//UDP-glucosyl transferase 73C [EC:2.4.1.-]+ko01110//Biosynthesis of secondary metabolites;K22771//flavonol-3-O-L-rhamnoside-7-O-glucosyltransferase [EC:2.4.1.-]+ko00944//Flavone and flavonol biosynthesis	XP_003631503.1|1.0e-309|PREDICTED: scopoletin glucosyltransferase [Vitis vinifera]	GO:0008152//metabolic process;GO:0005623//cell;GO:0043231//intracellular membrane-bounded organelle;GO:0043226//organelle;GO:0043227//membrane-bounded organelle;GO:0043229//intracellular organelle;GO:0044464//cell part;GO:0044424//intracellular part;GO:0005622//intracellular;GO:0008194//UDP-glycosyltransferase activity;GO:0016740//transferase activity;GO:0003824//catalytic activity;GO:0035251//UD…
VIT_02s0033g00190	1.95333	1.24333	0.96	0.8	4.74333	2.43333	2.14333	1.71333	K10738//DNA helicase MCM9 [EC:3.6.4.12];K10738//DNA helicase MCM9 [EC:3.6.4.12]	XP_002263738.2|2.7e-244|PREDICTED: probable DNA helicase MCM9 isoform X1 [Vitis vinifera]	GO:0071704//organic substance metabolic process;GO:0034645//cellular macromolecule biosynthetic process;GO:0044260//cellular macromolecule metabolic process;GO:0008152//metabolic process;GO:0044238//primary metabolic process;GO:0009987//cellular process;GO:0044237//cellular metabolic process;GO:1901360//organic cyclic compound metabolic process;GO:0090304//nucleic acid metabolic process;GO:000672…
VIT_02s0033g00230	2.78667	1.26667	0.66	0.723333	1.11667	0.243333	0.706667	0.636667		XP_002263777.1|7.2e-183|PREDICTED: protein LOW PSII ACCUMULATION 3, chloroplastic [Vitis vinifera]	GO:0044085//cellular component biogenesis;GO:0016043//cellular component organization;GO:0009987//cellular process;GO:0065003//macromolecular complex assembly;GO:0043623//cellular protein complex assembly;GO:0034622//cellular macromolecular complex assembly;GO:0071840//cellular component organization or biogenesis;GO:0070271//protein complex biogenesis;GO:0022607//cellular component assembly;GO:0…
VIT_02s0033g00240	10.55	8.13333	18.6467	10.29	16.9867	18.6	16.0833	8.08667	K22771//flavonol-3-O-L-rhamnoside-7-O-glucosyltransferase [EC:2.4.1.-]+ko00944//Flavone and flavonol biosynthesis;K13496//UDP-glucosyl transferase 73C [EC:2.4.1.-]+ko01110//Biosynthesis of secondary metabolites	XP_002263935.2|4.4e-274|PREDICTED: scopoletin glucosyltransferase-like [Vitis vinifera]	GO:0008152//metabolic process;GO:0043226//organelle;GO:0005623//cell;GO:0043227//membrane-bounded organelle;GO:0005622//intracellular;GO:0044424//intracellular part;GO:0043229//intracellular organelle;GO:0044464//cell part;GO:0043231//intracellular membrane-bounded organelle;GO:0003824//catalytic activity;GO:0016757//transferase activity, transferring glycosyl groups;GO:0080044//quercetin 7-O-glu…
VIT_02s0033g00270	3.58667	0.263333	0.393333	1.36333	0.473333	0.0433333	0.136667	3.28333	K21568//pinoresinol/lariciresinol reductase [EC:1.23.1.1 1.23.1.2 1.23.1.3 1.23.1.4]	CAN69630.1|1.1e-157|hypothetical protein VITISV_028545 [Vitis vinifera]
VIT_02s0033g00290	13.74	4.42	1.61333	1.41333	15.9767	2.52667	4.7	2.39667	K21568//pinoresinol/lariciresinol reductase [EC:1.23.1.1 1.23.1.2 1.23.1.3 1.23.1.4];K21568//pinoresinol/lariciresinol reductase [EC:1.23.1.1 1.23.1.2 1.23.1.3 1.23.1.4]	XP_010663923.1|3.1e-167|PREDICTED: isoflavone reductase homolog [Vitis vinifera]
VIT_02s0033g00300	10.0033	2.92333	0.63	0.246667	3.40667	0.91	2.75	0.773333	K06236//collagen, type I, alpha+ko04933//AGE-RAGE signaling pathway in diabetic complications;K14491//two-component response regulator ARR-B family+ko04075//Plant hormone signal transduction	XP_002264257.2|1.4e-144|PREDICTED: myb family transcription factor PHL11 [Vitis vinifera]	GO:0019219//regulation of nucleobase-containing compound metabolic process;GO:0060255//regulation of macromolecule metabolic process;GO:0031323//regulation of cellular metabolic process;GO:2001141//regulation of RNA biosynthetic process;GO:0006351//transcription, DNA-templated;GO:0044249//cellular biosynthetic process;GO:0034654//nucleobase-containing compound biosynthetic process;GO:1903506//reg…
VIT_02s0033g00310	3.56667	3.65	2.30667	2.02333	2.69333	3.1	3.30667	2.76667
VIT_02s0033g00320	8.17	8.01667	5.21	4.95333	5.05667	4.68667	5.55667	5.17667	K21594//translation factor GUF1, mitochondrial [EC:3.6.5.-];K21594//translation factor GUF1, mitochondrial [EC:3.6.5.-]	XP_002264766.1|3.1e-241|PREDICTED: uncharacterized protein LOC100265506 [Vitis vinifera]
VIT_02s0033g00390	0	35.4033	39.3567	24.18	0	1.45	41.2467	48.0533	K09422//transcription factor MYB, plant;K09422//transcription factor MYB, plant	BAD18978.1|3.0e-154|myb-relared transcription factor VvMYBA2 [Vitis vinifera]
VIT_02s0033g00410	0.113333	176.283	146.153	78.3267	0.01	20.16	204.537	159.687	K09422//transcription factor MYB, plant;K09422//transcription factor MYB, plant;K09422//transcription factor MYB, plant	XP_010664911.1|6.2e-147|PREDICTED: transcription factor MYB90 [Vitis vinifera]	GO:0006355//regulation of transcription, DNA-templated;GO:0050789//regulation of biological process;GO:0031323//regulation of cellular metabolic process;GO:0080090//regulation of primary metabolic process;GO:0050794//regulation of cellular process;GO:0030154//cell differentiation;GO:1903506//regulation of nucleic acid-templated transcription;GO:0019219//regulation of nucleobase-containing compoun…
VIT_02s0033g00450	0.03	107.94	121.387	22.17	0.07	17.77	80.4833	44.3933	K09422//transcription factor MYB, plant	BAD18979.1|3.9e-92|myb-related transcription factor VvMYBA3 [Vitis vinifera]	GO:0003676//nucleic acid binding;GO:0003677//DNA binding;GO:1901363//heterocyclic compound binding;GO:0005488//binding;GO:0097159//organic cyclic compound binding;
VIT_02s0033g00520	10.9933	5.3	2.67333	6.34	3.89667	1.94667	6.07	9.95333	K14491//two-component response regulator ARR-B family+ko04075//Plant hormone signal transduction;K19613//leucine-rich repeat protein SHOC2;K13459//disease resistance protein RPS2+ko04626//Plant-pathogen interaction;K13459//disease resistance protein RPS2+ko04626//Plant-pathogen interaction;K14491//two-component response regulator ARR-B family+ko04075//Plant hormone signal transduction;K13459//dis…	CBI37406.3|0.0e+00|unnamed protein product, partial [Vitis vinifera]
VIT_02s0033g00540	6.87	6.47333	5.19667	5.41333	6.67667	5.25333	4.88333	5.31	K03070//preprotein translocase subunit SecA+ko03060//Protein export;K03070//preprotein translocase subunit SecA+ko03060//Protein export;K08592//sentrin-specific protease 1 [EC:3.4.22.68];K03070//preprotein translocase subunit SecA+ko03060//Protein export;K08592//sentrin-specific protease 1 [EC:3.4.22.68];K08592//sentrin-specific protease 1 [EC:3.4.22.68];K10808//ribonucleoside-diphosphate reducta…	CBI37408.3|3.8e-50|unnamed protein product, partial [Vitis vinifera]
VIT_02s0033g00670	0	0.0566667	0.0766667	0.366667	0	0.0533333	0.0666667	2.24333	K13035//beta-cyano-L-alanine hydratase/nitrilase [EC:3.5.5.4 4.2.1.65]+ko01100//Metabolic pathways+ko01110//Biosynthesis of secondary metabolites+ko00460//Cyanoamino acid metabolism	XP_003631498.2|2.3e-197|PREDICTED: bifunctional nitrilase/nitrile hydratase NIT4B [Vitis vinifera]
VIT_02s0033g00700	0.0566667	0.633333	20.22	123.147	0	0.796667	4.52333	169.077	K13035//beta-cyano-L-alanine hydratase/nitrilase [EC:3.5.5.4 4.2.1.65]+ko01100//Metabolic pathways+ko01110//Biosynthesis of secondary metabolites+ko00460//Cyanoamino acid metabolism	XP_010665075.1|3.0e-198|PREDICTED: bifunctional nitrilase/nitrile hydratase NIT4B-like [Vitis vinifera]	GO:0006807//nitrogen compound metabolic process;GO:0008152//metabolic process;GO:0016787//hydrolase activity;GO:0016810//hydrolase activity, acting on carbon-nitrogen (but not peptide) bonds;GO:0003824//catalytic activity;
VIT_02s0033g00770	0	0.243333	0.44	0.72	0.0133333	0.0633333	0.106667	1.82667	K13035//beta-cyano-L-alanine hydratase/nitrilase [EC:3.5.5.4 4.2.1.65]+ko01100//Metabolic pathways+ko01110//Biosynthesis of secondary metabolites+ko00460//Cyanoamino acid metabolism	XP_002269316.2|6.7e-196|PREDICTED: bifunctional nitrilase/nitrile hydratase NIT4B, partial [Vitis vinifera]
VIT_02s0033g00800	9.79333	29.0967	78.2433	124.197	2.87333	40.0133	65.1267	176.1	K13035//beta-cyano-L-alanine hydratase/nitrilase [EC:3.5.5.4 4.2.1.65]+ko01100//Metabolic pathways+ko01110//Biosynthesis of secondary metabolites+ko00460//Cyanoamino acid metabolism;K13035//beta-cyano-L-alanine hydratase/nitrilase [EC:3.5.5.4 4.2.1.65]+ko01100//Metabolic pathways+ko01110//Biosynthesis of secondary metabolites+ko00460//Cyanoamino acid metabolism	XP_003631498.2|4.3e-197|PREDICTED: bifunctional nitrilase/nitrile hydratase NIT4B [Vitis vinifera]	GO:0006807//nitrogen compound metabolic process;GO:0008152//metabolic process;GO:0003824//catalytic activity;GO:0016810//hydrolase activity, acting on carbon-nitrogen (but not peptide) bonds;GO:0016787//hydrolase activity;
VIT_02s0033g00850	0.563333	0	0.0166667	0.12	0	2.65667	0.73	1.47667	K13035//beta-cyano-L-alanine hydratase/nitrilase [EC:3.5.5.4 4.2.1.65]+ko01100//Metabolic pathways+ko01110//Biosynthesis of secondary metabolites+ko00460//Cyanoamino acid metabolism;K13035//beta-cyano-L-alanine hydratase/nitrilase [EC:3.5.5.4 4.2.1.65]+ko01100//Metabolic pathways+ko01110//Biosynthesis of secondary metabolites+ko00460//Cyanoamino acid metabolism;K13035//beta-cyano-L-alanine hydrat…	XP_003631498.2|1.9e-163|PREDICTED: bifunctional nitrilase/nitrile hydratase NIT4B [Vitis vinifera]	GO:0006807//nitrogen compound metabolic process;GO:0008152//metabolic process;GO:0016810//hydrolase activity, acting on carbon-nitrogen (but not peptide) bonds;GO:0016787//hydrolase activity;GO:0003824//catalytic activity;
VIT_02s0033g00870	8.88667	7.83667	23.3933	49.45	2.55	9.65333	20.7533	73.57	K13035//beta-cyano-L-alanine hydratase/nitrilase [EC:3.5.5.4 4.2.1.65]+ko01100//Metabolic pathways+ko01110//Biosynthesis of secondary metabolites+ko00460//Cyanoamino acid metabolism;K13035//beta-cyano-L-alanine hydratase/nitrilase [EC:3.5.5.4 4.2.1.65]+ko01100//Metabolic pathways+ko01110//Biosynthesis of secondary metabolites+ko00460//Cyanoamino acid metabolism	XP_002270126.1|1.4e-195|PREDICTED: bifunctional nitrilase/nitrile hydratase NIT4B [Vitis vinifera]	GO:0008152//metabolic process;GO:0006807//nitrogen compound metabolic process;GO:0016810//hydrolase activity, acting on carbon-nitrogen (but not peptide) bonds;GO:0016787//hydrolase activity;GO:0003824//catalytic activity;
VIT_02s0033g00920	0	0	0	0.61	0.0933333	0.08	0.04	4.23667		CBI37436.3|5.0e-49|unnamed protein product, partial [Vitis vinifera]
VIT_02s0033g00930	9.62333	7.35667	4.25333	5.03667	6.42333	5.34333	6.12333	4.65333	K03111//single-strand DNA-binding protein+ko03030//DNA replication+ko03440//Homologous recombination+ko03430//Mismatch repair	XP_002270678.1|9.1e-122|PREDICTED: single-stranded DNA-binding protein, mitochondrial [Vitis vinifera]	GO:1901363//heterocyclic compound binding;GO:0003677//DNA binding;GO:0003697//single-stranded DNA binding;GO:0005488//binding;GO:0097159//organic cyclic compound binding;GO:0003676//nucleic acid binding;
VIT_02s0033g00960	3.39333	6.39	2.98667	4.60667	3.45333	3.60667	5.07333	4.07667		CBI37439.3|2.1e-68|unnamed protein product, partial [Vitis vinifera]	GO:0043229//intracellular organelle;GO:0044464//cell part;GO:0043227//membrane-bounded organelle;GO:0005634//nucleus;GO:0043231//intracellular membrane-bounded organelle;GO:0005622//intracellular;GO:0043226//organelle;GO:0044424//intracellular part;GO:0005623//cell;GO:0046872//metal ion binding;GO:0005488//binding;GO:0043169//cation binding;GO:0008270//zinc ion binding;GO:0046914//transition meta…
VIT_02s0033g01000	22.0233	14.6033	3.1	0.62	15.0433	8	3.6	0.813333	K19861//benzyl alcohol O-benzoyltransferase [EC:2.3.1.196 2.3.1.232];K19861//benzyl alcohol O-benzoyltransferase [EC:2.3.1.196 2.3.1.232];K19861//benzyl alcohol O-benzoyltransferase [EC:2.3.1.196 2.3.1.232]	XP_002270962.1|1.3e-263|PREDICTED: methanol O-anthraniloyltransferase [Vitis vinifera]	GO:0016747//transferase activity, transferring acyl groups other than amino-acyl groups;GO:0016740//transferase activity;GO:0016746//transferase activity, transferring acyl groups;GO:0003824//catalytic activity;
VIT_02s0033g01010	1.53333	1.27333	0.44	0.713333	1.32333	0.376667	2.21333	1.49667	K02992//small subunit ribosomal protein S7+ko03010//Ribosome	YP_665603.1|8.3e-38|ribosomal protein S7 [Populus alba]	GO:0044085//cellular component biogenesis;GO:0034645//cellular macromolecule biosynthetic process;GO:0071840//cellular component organization or biogenesis;GO:0034641//cellular nitrogen compound metabolic process;GO:0010467//gene expression;GO:0016043//cellular component organization;GO:0006518//peptide metabolic process;GO:1901576//organic substance biosynthetic process;GO:0042254//ribosome biog…
VIT_02s0033g01020	78.5067	7.25667	1.4	0.223333	26.67	4.78333	2.68333	0.383333	K19861//benzyl alcohol O-benzoyltransferase [EC:2.3.1.196 2.3.1.232];K19861//benzyl alcohol O-benzoyltransferase [EC:2.3.1.196 2.3.1.232]	CBI37442.3|2.4e-268|unnamed protein product, partial [Vitis vinifera]	GO:0016740//transferase activity;GO:0016747//transferase activity, transferring acyl groups other than amino-acyl groups;GO:0016746//transferase activity, transferring acyl groups;GO:0003824//catalytic activity;
VIT_02s0033g01030	7.86333	2.27667	0.22	0.17	1.87	2.29	1.05333	1.62333	K19861//benzyl alcohol O-benzoyltransferase [EC:2.3.1.196 2.3.1.232]	XP_002265049.1|2.7e-263|PREDICTED: methanol O-anthraniloyltransferase [Vitis vinifera]	GO:0003824//catalytic activity;GO:0016740//transferase activity;GO:0016746//transferase activity, transferring acyl groups;GO:0016747//transferase activity, transferring acyl groups other than amino-acyl groups;
VIT_02s0033g01050	7.42	0.893333	0.15	0.0133333	0.973333	0.356667	0.183333	0.0666667	K19861//benzyl alcohol O-benzoyltransferase [EC:2.3.1.196 2.3.1.232];K19861//benzyl alcohol O-benzoyltransferase [EC:2.3.1.196 2.3.1.232]	CBI37444.3|4.3e-125|unnamed protein product, partial [Vitis vinifera]	GO:0016746//transferase activity, transferring acyl groups;GO:0003824//catalytic activity;GO:0016747//transferase activity, transferring acyl groups other than amino-acyl groups;GO:0016740//transferase activity;
VIT_02s0154g00010	3.26667	0.206667	0.09	0.36	1.49333	0.343333	0.13	0.466667	K14488//SAUR family protein+ko04075//Plant hormone signal transduction	XP_002265485.1|1.1e-93|PREDICTED: auxin-responsive protein SAUR36 [Vitis vinifera]	GO:0009733//response to auxin;GO:0042221//response to chemical;GO:0050896//response to stimulus;GO:0009719//response to endogenous stimulus;GO:0010033//response to organic substance;GO:0009725//response to hormone;
VIT_02s0154g00040	31.6233	10.29	24.7467	30.2867	26.72	35.9433	39.7867	29.4433		XP_010662240.1|2.1e-144|PREDICTED: thylakoid lumenal protein TL20.3, chloroplastic isoform X2 [Vitis vinifera]
VIT_02s0154g00050	3.77	3.8	1.01333	1.47333	2.7	2.48	5.71333	3.63333	K01179//endoglucanase [EC:3.2.1.4]+ko01100//Metabolic pathways+ko00500//Starch and sucrose metabolism	XP_010662248.1|5.3e-84|PREDICTED: thylakoid lumenal protein TL20.3, chloroplastic isoform X1 [Vitis vinifera]
VIT_02s0154g00060	42.52	15.43	10.7867	8.43667	24.73	12.71	18.4933	12.52	K15803//(-)-germacrene D synthase [EC:4.2.3.75]+ko00909//Sesquiterpenoid and triterpenoid biosynthesis;K01179//endoglucanase [EC:3.2.1.4]+ko01100//Metabolic pathways+ko00500//Starch and sucrose metabolism	CBI31882.3|1.3e-107|unnamed protein product, partial [Vitis vinifera]
VIT_02s0154g00070	34.23	9.93	6.10667	0.63	21.3233	10.4833	4.84	0.236667		XP_002266233.1|5.7e-121|PREDICTED: protein YABBY 4 [Vitis vinifera]	GO:0007275//multicellular organism development;GO:0032501//multicellular organismal process;GO:0032502//developmental process;GO:0048856//anatomical structure development;
VIT_02s0154g00080	62.5633	15.4967	5.04333	0.206667	87.1567	11	10.2433	0.396667	K19791//iron transport multicopper oxidase	XP_002266352.1|0.0e+00|PREDICTED: monocopper oxidase-like protein SKU5 [Vitis vinifera]	GO:0031225//anchored component of membrane;GO:0046658//anchored component of plasma membrane;GO:0044459//plasma membrane part;GO:0005623//cell;GO:0031224//intrinsic component of membrane;GO:0005886//plasma membrane;GO:0031226//intrinsic component of plasma membrane;GO:0016020//membrane;GO:0071944//cell periphery;GO:0044425//membrane part;GO:0044464//cell part;GO:0005488//binding;GO:0016491//oxido…
VIT_02s0154g00090	33.2967	165.4	49.47	6.48	34.3867	67.39	16.77	5.13333	K01193//beta-fructofuranosidase [EC:3.2.1.26]+ko01100//Metabolic pathways+ko00052//Galactose metabolism+ko00500//Starch and sucrose metabolism	XP_012439515.1|3.3e-236|PREDICTED: acid beta-fructofuranosidase-like [Gossypium raimondii]	GO:0071704//organic substance metabolic process;GO:0008152//metabolic process;GO:0005975//carbohydrate metabolic process;GO:0044238//primary metabolic process;GO:0044425//membrane part;GO:0016020//membrane;GO:0016021//integral component of membrane;GO:0031224//intrinsic component of membrane;GO:0016798//hydrolase activity, acting on glycosyl bonds;GO:0004564//beta-fructofuranosidase activity;GO:0…
VIT_02s0154g00100	56.7633	122.243	112.297	100.99	75.8133	123.793	97.7267	79.4633	K00616//transaldolase [EC:2.2.1.2]+ko00030//Pentose phosphate pathway+ko01230//Biosynthesis of amino acids+ko01100//Metabolic pathways+ko01110//Biosynthesis of secondary metabolites+ko01200//Carbon metabolism	XP_003631434.1|5.5e-221|PREDICTED: uncharacterized protein LOC100257422 isoform X3 [Vitis vinifera]	GO:0006793//phosphorus metabolic process;GO:0006796//phosphate-containing compound metabolic process;GO:0046496//nicotinamide nucleotide metabolic process;GO:0072524//pyridine-containing compound metabolic process;GO:0009987//cellular process;GO:0019637//organophosphate metabolic process;GO:0044238//primary metabolic process;GO:0055086//nucleobase-containing small molecule metabolic process;GO:00…
VIT_02s0154g00110	0.00666667	0.00666667	0.34	0.92	5.67333	0.0233333	0.0866667	1.04667	K01087//trehalose 6-phosphate phosphatase [EC:3.1.3.12]+ko01100//Metabolic pathways+ko00500//Starch and sucrose metabolism;K01087//trehalose 6-phosphate phosphatase [EC:3.1.3.12]+ko01100//Metabolic pathways+ko00500//Starch and sucrose metabolism	CBI25779.3|1.6e-215|unnamed protein product, partial [Vitis vinifera]	GO:0009311//oligosaccharide metabolic process;GO:0044238//primary metabolic process;GO:0009058//biosynthetic process;GO:0005975//carbohydrate metabolic process;GO:0005991//trehalose metabolic process;GO:0044237//cellular metabolic process;GO:0046351//disaccharide biosynthetic process;GO:0009987//cellular process;GO:0008152//metabolic process;GO:0009312//oligosaccharide biosynthetic process;GO:007…
VIT_02s0154g00130	0	0	0.00333333	0	18.1633	9.72	7.24333	5.81667	K20888//xyloglucan galactosyltransferase MUR3 [EC:2.4.1.-]	XP_003631437.1|7.0e-269|PREDICTED: probable xyloglucan galactosyltransferase GT19 [Vitis vinifera]	GO:0034645//cellular macromolecule biosynthetic process;GO:1901564//organonitrogen compound metabolic process;GO:0070085//glycosylation;GO:1901137//carbohydrate derivative biosynthetic process;GO:0044267//cellular protein metabolic process;GO:0071704//organic substance metabolic process;GO:0044237//cellular metabolic process;GO:0009058//biosynthetic process;GO:0043412//macromolecule modification;…
VIT_02s0154g00140	5.86333	8.74	9.82667	9.01667	16.6067	19.0067	11.6	11.4267	K00648//3-oxoacyl-[acyl-carrier-protein] synthase III [EC:2.3.1.180]+ko01100//Metabolic pathways+ko00061//Fatty acid biosynthesis+ko01212//Fatty acid metabolism	XP_003631438.1|2.0e-227|PREDICTED: 3-oxoacyl-[acyl-carrier-protein] synthase 3 A, chloroplastic [Vitis vinifera]	GO:0044255//cellular lipid metabolic process;GO:1901576//organic substance biosynthetic process;GO:0044281//small molecule metabolic process;GO:0043436//oxoacid metabolic process;GO:0032787//monocarboxylic acid metabolic process;GO:0044238//primary metabolic process;GO:0046394//carboxylic acid biosynthetic process;GO:0009058//biosynthetic process;GO:0006629//lipid metabolic process;GO:0009987//ce…
VIT_02s0154g00170	0	0	0	0	3.66	0.37	0.443333	0.12	K22324//aliphatic glucosinolate S-oxygenase [EC:1.14.13.237];K22324//aliphatic glucosinolate S-oxygenase [EC:1.14.13.237]	XP_003631450.1|5.0e-267|PREDICTED: flavin-containing monooxygenase FMO GS-OX-like 3 [Vitis vinifera]	GO:0008152//metabolic process;GO:0055114//oxidation-reduction process;GO:0048037//cofactor binding;GO:0043168//anion binding;GO:1901265//nucleoside phosphate binding;GO:1901363//heterocyclic compound binding;GO:0043167//ion binding;GO:0004499//N,N-dimethylaniline monooxygenase activity;GO:0050661//NADP binding;GO:0005488//binding;GO:0097159//organic cyclic compound binding;GO:0000166//nucleotide …
VIT_02s0154g00190	0.13	0.18	0.443333	0.336667	11.01	17.4833	19.6867	20.5367	K22324//aliphatic glucosinolate S-oxygenase [EC:1.14.13.237]	XP_003631439.2|3.4e-271|PREDICTED: flavin-containing monooxygenase FMO GS-OX-like 3 [Vitis vinifera]	GO:0008152//metabolic process;GO:0055114//oxidation-reduction process;GO:0050662//coenzyme binding;GO:0016491//oxidoreductase activity;GO:0016705//oxidoreductase activity, acting on paired donors, with incorporation or reduction of molecular oxygen;GO:0048037//cofactor binding;GO:0016709//oxidoreductase activity, acting on paired donors, with incorporation or reduction of molecular oxygen, NAD(P)…
VIT_02s0154g00200	0.676667	0.873333	0.466667	0.63	1.58	0.626667	1.4	0.756667	K08176//MFS transporter, PHS family, inorganic phosphate transporter;K15078//structure-specific endonuclease subunit SLX1 [EC:3.6.1.-];K08176//MFS transporter, PHS family, inorganic phosphate transporter;K15078//structure-specific endonuclease subunit SLX1 [EC:3.6.1.-];K08176//MFS transporter, PHS family, inorganic phosphate transporter;K15078//structure-specific endonuclease subunit SLX1 [EC:3.6…	XP_003631452.1|0.0e+00|PREDICTED: uncharacterized protein LOC100852661 [Vitis vinifera]
VIT_02s0154g00220	3.17667	0.08	0.04	0.0533333	2.69667	0.0266667	0.0266667	0.123333		XP_002265516.2|4.8e-167|PREDICTED: uncharacterized protein LOC100257409 [Vitis vinifera]
VIT_02s0154g00230	11.37	10.3067	11.7533	13.17	18.7867	15.6667	12.37	8.42		CAN64505.1|1.8e-121|hypothetical protein VITISV_016998 [Vitis vinifera]	GO:0016020//membrane;GO:0016021//integral component of membrane;GO:0031224//intrinsic component of membrane;GO:0044425//membrane part;
VIT_02s0154g00240	15.0833	11.1933	4.21667	1.87333	19.7033	10.7867	7.58	1.46333	K20456//oxysterol-binding protein 1;K20456//oxysterol-binding protein 1;K20456//oxysterol-binding protein 1;K20456//oxysterol-binding protein 1;K20456//oxysterol-binding protein 1;K20456//oxysterol-binding protein 1;K20456//oxysterol-binding protein 1;K20456//oxysterol-binding protein 1	CBI31899.3|0.0e+00|unnamed protein product, partial [Vitis vinifera]
VIT_02s0154g00250	2.39333	2.03667	0.653333	0.323333	3.15333	2.09333	1	0.5	K20456//oxysterol-binding protein 1;K20456//oxysterol-binding protein 1;K20456//oxysterol-binding protein 1	XP_010662335.1|7.5e-265|PREDICTED: oxysterol-binding protein-related protein 2A [Vitis vinifera]
VIT_02s0154g00260	139.48	5.20333	0.183333	0	14.5167	2.03333	0.41	0.09	K14638//solute carrier family 15 (peptide/histidine transporter), member 3/4	XP_002266951.1|0.0e+00|PREDICTED: protein NRT1/ PTR FAMILY 6.3 [Vitis vinifera]
VIT_02s0154g00280	0	0.256667	0.04	0	1.75667	0.573333	0	0	K11855//ubiquitin carboxyl-terminal hydrolase 36/42 [EC:3.4.19.12]	XP_002271619.1|3.4e-71|PREDICTED: 14 kDa proline-rich protein DC2.15 [Vitis vinifera]
VIT_02s0154g00300	0.05	0.293333	1.41333	1.05333	1.02	0.896667	0.143333	2.63667	K11855//ubiquitin carboxyl-terminal hydrolase 36/42 [EC:3.4.19.12]	XP_002271792.1|9.8e-72|PREDICTED: 14 kDa proline-rich protein DC2.15 [Vitis vinifera]
VIT_02s0154g00320	1590.14	0.483333	0.136667	0.0666667	1734.85	1.46333	0.403333	0.343333	K11855//ubiquitin carboxyl-terminal hydrolase 36/42 [EC:3.4.19.12]	XP_002271461.1|1.5e-70|PREDICTED: 14 kDa proline-rich protein DC2.15 [Vitis vinifera]
VIT_02s0154g00330	160.333	195.823	197.16	194.81	190.33	241.483	184.177	177.867		XP_010662384.1|3.1e-67|PREDICTED: NADH dehydrogenase [ubiquinone] 1 beta subcomplex subunit 8, mitochondrial [Vitis vinifera]	GO:0044425//membrane part;GO:0016020//membrane;GO:0031224//intrinsic component of membrane;GO:0016021//integral component of membrane;
VIT_02s0154g00350	35.75	9.95333	8.62667	3.24667	30.49	11	4.18333	10.3767	K00016//L-lactate dehydrogenase [EC:1.1.1.27]+ko00010//Glycolysis / Gluconeogenesis+ko00640//Propanoate metabolism+ko01100//Metabolic pathways+ko01110//Biosynthesis of secondary metabolites+ko00620//Pyruvate metabolism+ko00270//Cysteine and methionine metabolism	XP_019080422.1|4.0e-193|PREDICTED: L-lactate dehydrogenase A [Vitis vinifera]	GO:0071704//organic substance metabolic process;GO:0005975//carbohydrate metabolic process;GO:0019752//carboxylic acid metabolic process;GO:0044238//primary metabolic process;GO:0044237//cellular metabolic process;GO:0044281//small molecule metabolic process;GO:0008152//metabolic process;GO:0009987//cellular process;GO:0006082//organic acid metabolic process;GO:0043436//oxoacid metabolic process;…
VIT_02s0154g00370	7.49333	10.07	9.17	8.73	8.88667	8.84333	7.62	10.1533		XP_002271142.1|1.3e-127|PREDICTED: uncharacterized protein LOC100255799 isoform X1 [Vitis vinifera]	GO:0140101//catalytic activity, acting on a tRNA;GO:0002161//aminoacyl-tRNA editing activity;GO:0140098//catalytic activity, acting on RNA;GO:0003824//catalytic activity;GO:0052689//carboxylic ester hydrolase activity;GO:0016788//hydrolase activity, acting on ester bonds;GO:0016787//hydrolase activity;
VIT_02s0154g00390	70.5833	84.18	41.83	96.2967	21.5933	26.6867	80.78	173.24	K08341//GABA(A) receptor-associated protein+ko04136//Autophagy - other;K08341//GABA(A) receptor-associated protein+ko04136//Autophagy - other	XP_002270997.1|1.8e-63|PREDICTED: autophagy-related protein 8f [Vitis vinifera]	GO:0044248//cellular catabolic process;GO:0008152//metabolic process;GO:0061919//process utilizing autophagic mechanism;GO:0009056//catabolic process;GO:0006914//autophagy;GO:0009987//cellular process;GO:0044237//cellular metabolic process;
VIT_02s0154g00400	85.8567	59.4	44.2467	45.7433	45.24	41.0233	30.4467	35.0267	K14494//DELLA protein+ko04075//Plant hormone signal transduction;K01369//legumain [EC:3.4.22.34];K22395//cinnamyl-alcohol dehydrogenase [EC:1.1.1.195]+ko01100//Metabolic pathways+ko01110//Biosynthesis of secondary metabolites+ko00940//Phenylpropanoid biosynthesis;K15168//mediator of RNA polymerase II transcription subunit 25;K14972//PAX-interacting protein 1	XP_010662426.1|1.7e-301|PREDICTED: scarecrow-like protein 22 isoform X2 [Vitis vinifera]
VIT_02s0154g00410	13.38	5.45667	7.58	11.1533	8.14333	8.79333	10.63	10.36		XP_002266701.1|0.0e+00|PREDICTED: uncharacterized protein LOC100262529 [Vitis vinifera]	GO:0016020//membrane;GO:0044425//membrane part;GO:0016021//integral component of membrane;GO:0031224//intrinsic component of membrane;
VIT_02s0154g00450	7.34667	5.87	3.52	4.18667	2.78	2.12667	5.37667	4.53	K19466//ATP-dependent RNA helicase DDX59 [EC:3.6.4.13];K19466//ATP-dependent RNA helicase DDX59 [EC:3.6.4.13]	XP_010662430.1|1.7e-266|PREDICTED: uncharacterized protein LOC100255681 [Vitis vinifera]
VIT_02s0154g00460	20.3967	12.82	11.5567	23.3533	16.4333	9.60667	15.08	11.9233	K03243//translation initiation factor 5B+ko03013//RNA transport;K13124//mitogen-activated protein kinase organizer 1	CBI31918.3|5.7e-120|unnamed protein product, partial [Vitis vinifera]
VIT_02s0154g00480	2.40667	0.163333	0.543333	0.793333	0.296667	0.0966667	0.15	0.313333	K13993//HSP20 family protein+ko04141//Protein processing in endoplasmic reticulum	XP_002270632.1|1.8e-107|PREDICTED: 23.6 kDa heat shock protein, mitochondrial [Vitis vinifera]
VIT_02s0154g00500	7.21	2.26	0.893333	0.1	5.95333	1.03	0.82	0.0433333	K04733//interleukin-1 receptor-associated kinase 4 [EC:2.7.11.1];K20547//basic endochitinase B [EC:3.2.1.14]+ko04016//MAPK signaling pathway - plant+ko00520//Amino sugar and nucleotide sugar metabolism+ko01100//Metabolic pathways;K20222//importin-5	XP_002270502.1|2.0e-131|PREDICTED: vesicle-associated protein 1-1 [Vitis vinifera]	GO:0044446//intracellular organelle part;GO:0016020//membrane;GO:0005623//cell;GO:0031224//intrinsic component of membrane;GO:0005789//endoplasmic reticulum membrane;GO:0044464//cell part;GO:0044422//organelle part;GO:0012505//endomembrane system;GO:0044424//intracellular part;GO:0044432//endoplasmic reticulum part;GO:0043231//intracellular membrane-bounded organelle;GO:0043227//membrane-bounded …
VIT_02s0154g00520	12.11	6.82333	6.13667	2.28	16.4867	27.34	2.29667	4.37333	K01379//cathepsin D [EC:3.4.23.5];K01381//saccharopepsin [EC:3.4.23.25]	XP_003631454.1|1.6e-282|PREDICTED: probable aspartyl protease At4g16563 [Vitis vinifera]	GO:0003824//catalytic activity;GO:0004190//aspartic-type endopeptidase activity;GO:0140096//catalytic activity, acting on a protein;GO:0004175//endopeptidase activity;GO:0070011//peptidase activity, acting on L-amino acid peptides;GO:0070001//aspartic-type peptidase activity;GO:0008233//peptidase activity;GO:0016787//hydrolase activity;
VIT_02s0154g00530	9.33	4.34667	4.21	2.42	7.63333	8.59333	6.88333	4.60333	K01379//cathepsin D [EC:3.4.23.5];K01381//saccharopepsin [EC:3.4.23.25];K02503//histidine triad (HIT) family protein;K02503//histidine triad (HIT) family protein	CBI31924.3|2.7e-77|unnamed protein product, partial [Vitis vinifera]	GO:0004175//endopeptidase activity;GO:0008233//peptidase activity;GO:0070001//aspartic-type peptidase activity;GO:0070011//peptidase activity, acting on L-amino acid peptides;GO:0004190//aspartic-type endopeptidase activity;GO:0016787//hydrolase activity;GO:0140096//catalytic activity, acting on a protein;GO:0003824//catalytic activity;
VIT_02s0154g00540	2.22333	2.86333	1.61333	1.88667	1.6	2.44667	1.77	1.58667	K11438//type III protein arginine methyltransferase [EC:2.1.1.321]	XP_010662493.1|0.0e+00|PREDICTED: protein arginine N-methyltransferase 1.6 [Vitis vinifera]	GO:0010556//regulation of macromolecule biosynthetic process;GO:0032259//methylation;GO:0060255//regulation of macromolecule metabolic process;GO:0050794//regulation of cellular process;GO:0071704//organic substance metabolic process;GO:0043414//macromolecule methylation;GO:0006479//protein methylation;GO:0043170//macromolecule metabolic process;GO:0035247//peptidyl-arginine omega-N-methylation;G…
VIT_02s0154g00550	10.94	12.1733	8.64667	11.1467	7.51667	7.38667	11.09	11.31	K09531//DnaJ homolog subfamily C member 11	XP_010264286.1|1.7e-251|PREDICTED: chaperone protein dnaJ 13 [Nelumbo nucifera]	GO:0044425//membrane part;GO:0031224//intrinsic component of membrane;GO:0016021//integral component of membrane;GO:0016020//membrane;
VIT_02s0154g00560	5.46667	3.59	1.99	3.10333	2.37	0.893333	4.00667	5.50333	K02470//DNA gyrase subunit B [EC:5.99.1.3];K02470//DNA gyrase subunit B [EC:5.99.1.3];K02470//DNA gyrase subunit B [EC:5.99.1.3]	CBI35513.3|6.8e-10|unnamed protein product, partial [Vitis vinifera]
VIT_02s0154g00580	46.52	7.39	1.18333	0.223333	24.2967	2.93667	1.44667	0.0833333		XP_003631446.1|2.2e-55|PREDICTED: uncharacterized protein LOC100855263 [Vitis vinifera]
VIT_02s0154g00590	0.0266667	0	0	0	33.1167	4.11333	3.26	0.313333		XP_003631446.1|1.4e-55|PREDICTED: uncharacterized protein LOC100855263 [Vitis vinifera]
VIT_02s0154g00600	0.393333	0.266667	0.36	0.32	1.21	0.19	0.0366667	0.61	K01051//pectinesterase [EC:3.1.1.11]+ko00040//Pentose and glucuronate interconversions+ko01100//Metabolic pathways;K01051//pectinesterase [EC:3.1.1.11]+ko00040//Pentose and glucuronate interconversions+ko01100//Metabolic pathways	XP_002266321.4|1.0e-210|PREDICTED: probable pectinesterase 68 [Vitis vinifera]	GO:0045488//pectin metabolic process;GO:0042545//cell wall modification;GO:0009056//catabolic process;GO:0005976//polysaccharide metabolic process;GO:0044248//cellular catabolic process;GO:0000272//polysaccharide catabolic process;GO:1901575//organic substance catabolic process;GO:0045490//pectin catabolic process;GO:0071840//cellular component organization or biogenesis;GO:0043170//macromolecule…
VIT_02s0154g00610	51.2967	98.9133	85.1533	146.723	29.4333	71.3167	104.513	133.473	K13337//peroxin-19+ko04146//Peroxisome	XP_002269360.1|6.0e-137|PREDICTED: peroxisome biogenesis protein 19-2 [Vitis vinifera]
VIT_02s0154g00620	35.17	36.2	31.9867	39.28	29.92	43.73	42.75	33.9867	K13203//zinc finger RNA-binding protein	XP_010662514.2|7.6e-293|PREDICTED: uncharacterized protein LOC104882152 [Vitis vinifera]
VIT_02s0488g00020	8.78333	3.09	3.05333	4.01	7.11	2.54667	4.27333	4.47333	K01074//palmitoyl-protein thioesterase [EC:3.1.2.22]+ko01100//Metabolic pathways+ko00062//Fatty acid elongation+ko01212//Fatty acid metabolism;K01074//palmitoyl-protein thioesterase [EC:3.1.2.22]+ko01100//Metabolic pathways+ko00062//Fatty acid elongation+ko01212//Fatty acid metabolism	XP_002269785.3|3.1e-176|PREDICTED: palmitoyl-protein thioesterase 1 [Vitis vinifera]	GO:0003824//catalytic activity;GO:0098599//palmitoyl hydrolase activity;GO:0016787//hydrolase activity;
VIT_02s0488g00040	2.72667	2.54	1.79333	2.01667	1.94667	1.41667	2.80667	2.04	K17964//leucine-rich PPR motif-containing protein, mitochondrial;K17964//leucine-rich PPR motif-containing protein, mitochondrial;K17964//leucine-rich PPR motif-containing protein, mitochondrial;K17964//leucine-rich PPR motif-containing protein, mitochondrial	CBI25851.3|3.7e-305|unnamed protein product, partial [Vitis vinifera]
VIT_02s0236g00020	0.27	0.103333	0	0	13.65	0.243333	0.19	0.54		XP_010662612.1|2.8e-59|PREDICTED: uncharacterized protein LOC104882174 [Vitis vinifera]
VIT_02s0236g00040	1.73667	2.32	1.80667	1.04333	8.98667	12.13	11.0233	5.42667	K10848//DNA excision repair protein ERCC-4 [EC:3.1.-.-]+ko03420//Nucleotide excision repair;K20782//hydroxyproline O-arabinosyltransferase [EC:2.4.2.58]+ko00514//Other types of O-glycan biosynthesis	XP_003631460.1|5.7e-206|PREDICTED: uncharacterized protein LOC100853434 isoform X1 [Vitis vinifera]	GO:0016021//integral component of membrane;GO:0044425//membrane part;GO:0031224//intrinsic component of membrane;GO:0016020//membrane;GO:0003824//catalytic activity;GO:0016853//isomerase activity;GO:0003755//peptidyl-prolyl cis-trans isomerase activity;GO:0016859//cis-trans isomerase activity;GO:0140096//catalytic activity, acting on a protein;
VIT_02s0236g00060	0.19	0	0.106667	0.02	9.03	0.31	0	0.186667		XP_003631456.1|2.2e-59|PREDICTED: uncharacterized protein LOC100853134 [Vitis vinifera]
VIT_02s0236g00100	37.81	18.77	27.6333	51.9533	34.85	40.0767	34.0533	152.457		XP_003631458.1|2.1e-63|PREDICTED: uncharacterized protein LOC100853220 [Vitis vinifera]
VIT_02s0236g00120	0.676667	1.07	7.17	30	1.22	5.5	1.67667	52.4867		XP_003631458.1|2.8e-60|PREDICTED: uncharacterized protein LOC100853220 [Vitis vinifera]
VIT_02s0236g00130	25.6833	39.3533	21.5433	19.5367	21.97	17.9167	22.79	24.52	K14498//serine/threonine-protein kinase SRK2 [EC:2.7.11.1]+ko04016//MAPK signaling pathway - plant+ko04075//Plant hormone signal transduction	XP_002262726.1|2.0e-195|PREDICTED: serine/threonine-protein kinase SAPK3 [Vitis vinifera]	GO:0006464//cellular protein modification process;GO:0007154//cell communication;GO:0044237//cellular metabolic process;GO:0006796//phosphate-containing compound metabolic process;GO:0043170//macromolecule metabolic process;GO:0008152//metabolic process;GO:0050896//response to stimulus;GO:0007165//signal transduction;GO:0043412//macromolecule modification;GO:0044238//primary metabolic process;GO:…
VIT_02s0236g00140	73.1567	33.22	18.03	19.8333	37.24	14.4267	30.1167	31.9467	K06268//serine/threonine-protein phosphatase 2B regulatory subunit;K06268//serine/threonine-protein phosphatase 2B regulatory subunit;K06268//serine/threonine-protein phosphatase 2B regulatory subunit;K06268//serine/threonine-protein phosphatase 2B regulatory subunit	NP_001267901.1|1.7e-115|calcineurin B-like protein 01 [Vitis vinifera]	GO:0043169//cation binding;GO:0005488//binding;GO:0005509//calcium ion binding;GO:0043167//ion binding;GO:0046872//metal ion binding;
VIT_02s0012g00020	16.7833	18.4733	10.87	11.3133	12.2133	11.1767	21.4433	16.0933	K14845//RAT1-interacting protein;K14845//RAT1-interacting protein;K14845//RAT1-interacting protein;K14845//RAT1-interacting protein;K14845//RAT1-interacting protein	CBI33989.3|4.6e-243|unnamed protein product, partial [Vitis vinifera]
VIT_02s0012g00030	12.48	12.62	9.24333	15.2233	6.58	6.36	13.3833	13.48	K01414//oligopeptidase A [EC:3.4.24.70];K11323//histone arginine demethylase JMJD6 [EC:1.14.11.-];K01414//oligopeptidase A [EC:3.4.24.70];K11323//histone arginine demethylase JMJD6 [EC:1.14.11.-];K01414//oligopeptidase A [EC:3.4.24.70];K11323//histone arginine demethylase JMJD6 [EC:1.14.11.-]	OVA12739.1|2.4e-131|Protein of unknown function DUF2052 [Macleaya cordata]	GO:0043229//intracellular organelle;GO:0044446//intracellular organelle part;GO:0030529//intracellular ribonucleoprotein complex;GO:1990904//ribonucleoprotein complex;GO:0005686//U2 snRNP;GO:0044464//cell part;GO:0005622//intracellular;GO:0032991//macromolecular complex;GO:0030532//small nuclear ribonucleoprotein complex;GO:0120114//Sm-like protein family complex;GO:0043226//organelle;GO:0005623/…
VIT_02s0012g00050	11.9767	11.6567	6.56	8.94	9.35333	8.80667	15.09	12.3467	K14845//RAT1-interacting protein;K14845//RAT1-interacting protein;K14845//RAT1-interacting protein	XP_010664258.1|2.7e-156|PREDICTED: decapping nuclease DXO homolog, chloroplastic [Vitis vinifera]
VIT_02s0012g00070	1.27667	0.49	0.77	0.756667	0.0233333	1.30667	1.47667	1.75667	K13216//nuclear inhibitor of protein phosphatase 1 [EC:3.1.4.-]	XP_010664230.1|6.7e-44|PREDICTED: coiled-coil domain-containing protein 97 [Vitis vinifera]	GO:1990904//ribonucleoprotein complex;GO:0044422//organelle part;GO:0044446//intracellular organelle part;GO:0120114//Sm-like protein family complex;GO:0005634//nucleus;GO:0043229//intracellular organelle;GO:0005686//U2 snRNP;GO:0030532//small nuclear ribonucleoprotein complex;GO:0044464//cell part;GO:0005622//intracellular;GO:0044424//intracellular part;GO:0043226//organelle;GO:0032991//macromol…
VIT_02s0012g00080	103.963	107.473	65.2667	68.5333	86.0967	65.6933	91.3433	110.333	K03115//casein kinase II subunit beta+ko04712//Circadian rhythm - plant+ko03008//Ribosome biogenesis in eukaryotes;K03115//casein kinase II subunit beta+ko04712//Circadian rhythm - plant+ko03008//Ribosome biogenesis in eukaryotes	XP_010664237.1|7.3e-156|PREDICTED: putative casein kinase II subunit beta-4 isoform X1 [Vitis vinifera]	GO:0005956//protein kinase CK2 complex;GO:0005623//cell;GO:0032991//macromolecular complex;GO:0044464//cell part;GO:0043234//protein complex;GO:0044424//intracellular part;GO:0005622//intracellular;GO:0003824//catalytic activity;GO:0019207//kinase regulator activity;GO:0016740//transferase activity;GO:0016301//kinase activity;GO:0098772//molecular function regulator;GO:0016772//transferase activi…
VIT_02s0012g00090	56.08	104.347	102.287	67.65	28.04	109.91	122.413	76.84	K19755//radial spoke head protein 1;K19755//radial spoke head protein 1	CBI33983.3|0.0e+00|unnamed protein product, partial [Vitis vinifera]	GO:0016021//integral component of membrane;GO:0031224//intrinsic component of membrane;GO:0016020//membrane;GO:0044425//membrane part;
VIT_02s0012g00100	90.68	131.577	63.2567	56.1733	32.9533	30.0067	81.39	79.9467	K02921//large subunit ribosomal protein L37Ae+ko03010//Ribosome;K02921//large subunit ribosomal protein L37Ae+ko03010//Ribosome	CBI33982.3|2.4e-51|unnamed protein product, partial [Vitis vinifera]	GO:0044237//cellular metabolic process;GO:1901564//organonitrogen compound metabolic process;GO:0071704//organic substance metabolic process;GO:0006412//translation;GO:0009987//cellular process;GO:0009058//biosynthetic process;GO:0044271//cellular nitrogen compound biosynthetic process;GO:0006518//peptide metabolic process;GO:0034641//cellular nitrogen compound metabolic process;GO:0044267//cellu…
VIT_02s0012g00140	22.6533	16.0167	9.39	3.61667	23.28	7.78	9.57333	3.13	K08494//novel plant SNARE;K08494//novel plant SNARE	XP_002282944.1|5.1e-140|PREDICTED: novel plant SNARE 11 [Vitis vinifera]	GO:0090174//organelle membrane fusion;GO:0051641//cellular localization;GO:0016192//vesicle-mediated transport;GO:0048193//Golgi vesicle transport;GO:0051649//establishment of localization in cell;GO:0006891//intra-Golgi vesicle-mediated transport;GO:0006810//transport;GO:0051234//establishment of localization;GO:0006605//protein targeting;GO:0046907//intracellular transport;GO:0061025//membrane …
VIT_02s0012g00150	26.9933	57.4233	22.24	42.7167	18.7067	40.5167	40.9767	49.06	K00924//kinase [EC:2.7.1.-]	XP_002282904.1|3.5e-239|PREDICTED: probable receptor-like protein kinase At5g47070 [Vitis vinifera]	GO:0065007//biological regulation;GO:0043412//macromolecule modification;GO:0051716//cellular response to stimulus;GO:0006793//phosphorus metabolic process;GO:0006807//nitrogen compound metabolic process;GO:0008152//metabolic process;GO:0044238//primary metabolic process;GO:0071704//organic substance metabolic process;GO:0006468//protein phosphorylation;GO:0007165//signal transduction;GO:0043170/…
VIT_02s0012g00160	36.38	41.5	41.2133	25.2767	30.8567	42.55	33.75	21.2967		XP_002282894.1|3.1e-24|PREDICTED: uncharacterized protein LOC100242112 [Vitis vinifera]	GO:0031224//intrinsic component of membrane;GO:0016021//integral component of membrane;GO:0044425//membrane part;GO:0016020//membrane;
VIT_02s0012g00170	26.2333	247.867	57.52	288.347	8.82	91.9567	109.18	359.69	K01177//beta-amylase [EC:3.2.1.2]+ko00500//Starch and sucrose metabolism	XP_002282871.1|0.0e+00|PREDICTED: beta-amylase 3, chloroplastic [Vitis vinifera]	GO:0000272//polysaccharide catabolic process;GO:0050896//response to stimulus;GO:0071704//organic substance metabolic process;GO:0008152//metabolic process;GO:0005982//starch metabolic process;GO:0009251//glucan catabolic process;GO:0009057//macromolecule catabolic process;GO:0044042//glucan metabolic process;GO:0009312//oligosaccharide biosynthetic process;GO:0016051//carbohydrate biosynthetic p…
VIT_02s0012g00180	138.907	116.36	96.8967	74.8233	109.31	55.57	83.1033	76.57	K14648//poly(U)-specific endoribonuclease [EC:3.1.-.-];K14648//poly(U)-specific endoribonuclease [EC:3.1.-.-]	XP_002282850.1|1.4e-269|PREDICTED: poly(U)-specific endoribonuclease-B [Vitis vinifera]	GO:0016787//hydrolase activity;GO:0004521//endoribonuclease activity;GO:0004540//ribonuclease activity;GO:0016788//hydrolase activity, acting on ester bonds;GO:0004518//nuclease activity;GO:0003824//catalytic activity;GO:0004519//endonuclease activity;GO:0140098//catalytic activity, acting on RNA;
VIT_02s0012g00190	10.2233	15.7367	9.71667	10.29	12.7633	18.11	12.06	9.26	K19525//vacuolar protein sorting-associated protein 13A/C	XP_010664169.1|0.0e+00|PREDICTED: uncharacterized protein LOC100260794 [Vitis vinifera]
VIT_02s0012g00240	0.92	1.27667	0.996667	1.37333	1.07	1.89	1.11	0.743333	K19525//vacuolar protein sorting-associated protein 13A/C	XP_010664169.1|4.9e-308|PREDICTED: uncharacterized protein LOC100260794 [Vitis vinifera]
VIT_02s0012g00270	6.84	12.9967	6.81667	7.81667	5.85	9.84	7.10333	5.17667	K19525//vacuolar protein sorting-associated protein 13A/C;K19525//vacuolar protein sorting-associated protein 13A/C	XP_010664169.1|0.0e+00|PREDICTED: uncharacterized protein LOC100260794 [Vitis vinifera]
VIT_02s0012g00280	183.27	168.693	112.827	85.0667	110.94	69.6233	197.553	80.1967		XP_002282724.1|6.7e-87|PREDICTED: uncharacterized protein LOC100257499 [Vitis vinifera]
VIT_02s0012g00290	33.09	10.7133	17.35	27.6933	35	29.4933	27.24	27.3633	K19042//E3 ubiquitin-protein ligase BOI and related proteins [EC:2.3.2.27]	XP_002279666.1|9.3e-191|PREDICTED: probable BOI-related E3 ubiquitin-protein ligase 2 [Vitis vinifera]
VIT_02s0012g00300	4.88333	3.54333	3.48667	2.85667	4.70333	2.88	4.96	2.80333		XP_009369678.1|1.3e-120|PREDICTED: uncharacterized protein LOC103959065 [Pyrus x bretschneideri]
VIT_02s0012g00310	45.64	14.3533	12.3433	14.47	63.0167	17.0833	18.3567	14.07	K01338//ATP-dependent Lon protease [EC:3.4.21.53];K01338//ATP-dependent Lon protease [EC:3.4.21.53]	XP_002282657.1|0.0e+00|PREDICTED: lon protease homolog 2, peroxisomal [Vitis vinifera]	GO:0006515//protein quality control for misfolded or incompletely synthesized proteins;GO:0019538//protein metabolic process;GO:0015833//peptide transport;GO:1901564//organonitrogen compound metabolic process;GO:0006886//intracellular protein transport;GO:0071840//cellular component organization or biogenesis;GO:0048528//post-embryonic root development;GO:0051179//localization;GO:0048364//root de…
VIT_02s0012g00360	24.2067	10.3567	4.56333	2.65333	5.42	2.77667	10.0433	4.93667	K05658//ATP-binding cassette, subfamily B (MDR/TAP), member 1 [EC:3.6.3.44]+ko02010//ABC transporters;K05277//anthocyanidin synthase [EC:1.14.20.4]+ko01100//Metabolic pathways+ko01110//Biosynthesis of secondary metabolites+ko00941//Flavonoid biosynthesis;K05278//flavonol synthase [EC:1.14.20.6]+ko01100//Metabolic pathways+ko01110//Biosynthesis of secondary metabolites+ko00941//Flavonoid biosynthe…	XP_002282580.1|5.6e-194|PREDICTED: S-norcoclaurine synthase 1 isoform X1 [Vitis vinifera]	GO:0046872//metal ion binding;GO:0043167//ion binding;GO:0005488//binding;GO:0003824//catalytic activity;GO:0016491//oxidoreductase activity;GO:0043169//cation binding;
VIT_02s0012g00390	6.63667	2.58667	1.36333	1.87667	0.383333	0.143333	0.573333	1.27333	K05658//ATP-binding cassette, subfamily B (MDR/TAP), member 1 [EC:3.6.3.44]+ko02010//ABC transporters;K05278//flavonol synthase [EC:1.14.20.6]+ko01100//Metabolic pathways+ko01110//Biosynthesis of secondary metabolites+ko00941//Flavonoid biosynthesis;K05658//ATP-binding cassette, subfamily B (MDR/TAP), member 1 [EC:3.6.3.44]+ko02010//ABC transporters;K05278//flavonol synthase [EC:1.14.20.6]+ko0110…	XP_002279422.2|2.4e-202|PREDICTED: S-norcoclaurine synthase 1 isoform X1 [Vitis vinifera]	GO:0003824//catalytic activity;GO:0016491//oxidoreductase activity;GO:0043167//ion binding;GO:0046872//metal ion binding;GO:0043169//cation binding;GO:0005488//binding;
VIT_02s0012g00400	5.91	8.25333	0.616667	1.06333	1.54	2.23	2.48667	7.25	K05658//ATP-binding cassette, subfamily B (MDR/TAP), member 1 [EC:3.6.3.44]+ko02010//ABC transporters;K05278//flavonol synthase [EC:1.14.20.6]+ko01100//Metabolic pathways+ko01110//Biosynthesis of secondary metabolites+ko00941//Flavonoid biosynthesis;K05658//ATP-binding cassette, subfamily B (MDR/TAP), member 1 [EC:3.6.3.44]+ko02010//ABC transporters;K05278//flavonol synthase [EC:1.14.20.6]+ko0110…	XP_002279404.1|1.0e-192|PREDICTED: S-norcoclaurine synthase 1 [Vitis vinifera]	GO:0043167//ion binding;GO:0046872//metal ion binding;GO:0003824//catalytic activity;GO:0016491//oxidoreductase activity;GO:0005488//binding;GO:0043169//cation binding;
VIT_02s0012g00410	6.41667	3.28333	1.98333	1.78667	6.80333	2.97667	4.01333	4.36333	K05658//ATP-binding cassette, subfamily B (MDR/TAP), member 1 [EC:3.6.3.44]+ko02010//ABC transporters;K05278//flavonol synthase [EC:1.14.20.6]+ko01100//Metabolic pathways+ko01110//Biosynthesis of secondary metabolites+ko00941//Flavonoid biosynthesis;K05277//anthocyanidin synthase [EC:1.14.20.4]+ko01100//Metabolic pathways+ko01110//Biosynthesis of secondary metabolites+ko00941//Flavonoid biosynthe…	XP_010664087.1|7.2e-149|PREDICTED: S-norcoclaurine synthase 1-like [Vitis vinifera]	GO:0005488//binding;GO:0016491//oxidoreductase activity;GO:0046872//metal ion binding;GO:0043167//ion binding;GO:0043169//cation binding;GO:0003824//catalytic activity;
VIT_02s0012g00450	40.6367	2.85	1.81667	1.15667	20.2467	4.96333	8.12	4.46	K05658//ATP-binding cassette, subfamily B (MDR/TAP), member 1 [EC:3.6.3.44]+ko02010//ABC transporters;K05278//flavonol synthase [EC:1.14.20.6]+ko01100//Metabolic pathways+ko01110//Biosynthesis of secondary metabolites+ko00941//Flavonoid biosynthesis	XP_002279355.1|6.5e-203|PREDICTED: S-norcoclaurine synthase 1 [Vitis vinifera]	GO:0043167//ion binding;GO:0016491//oxidoreductase activity;GO:0046872//metal ion binding;GO:0005488//binding;GO:0043169//cation binding;GO:0003824//catalytic activity;
VIT_02s0012g00460	5.38333	4.18	1.9	0.546667	7.11	3.98667	2.32	0.743333	K02184//formin 2;K02184//formin 2	CBI33957.3|0.0e+00|unnamed protein product, partial [Vitis vinifera]
VIT_02s0012g00480	20.98	29.0567	38.6567	43.2433	21.24	34.5267	33.91	29.8567	K14326//regulator of nonsense transcripts 1 [EC:3.6.4.-]+ko03015//mRNA surveillance pathway+ko03013//RNA transport	XP_002279304.2|0.0e+00|PREDICTED: regulator of nonsense transcripts 1 homolog isoform X2 [Vitis vinifera]	GO:0044260//cellular macromolecule metabolic process;GO:0034641//cellular nitrogen compound metabolic process;GO:0044238//primary metabolic process;GO:0009056//catabolic process;GO:0046700//heterocycle catabolic process;GO:0019222//regulation of metabolic process;GO:0016071//mRNA metabolic process;GO:0050789//regulation of biological process;GO:0006139//nucleobase-containing compound metabolic pr…
VIT_02s0012g00490	0	2.44333	27.0667	22.3433	0	2.61	15.2633	12.6133	K02267//cytochrome c oxidase subunit 6b+ko01100//Metabolic pathways+ko00190//Oxidative phosphorylation;K02267//cytochrome c oxidase subunit 6b+ko01100//Metabolic pathways+ko00190//Oxidative phosphorylation;K02267//cytochrome c oxidase subunit 6b+ko01100//Metabolic pathways+ko00190//Oxidative phosphorylation;K02267//cytochrome c oxidase subunit 6b+ko01100//Metabolic pathways+ko00190//Oxidative pho…	CBI33954.3|1.5e-42|unnamed protein product, partial [Vitis vinifera]
VIT_02s0012g00500	0.383333	270.733	390.243	530.91	0.12	79.04	611.677	419.71	K07575//PUA domain protein;K01051//pectinesterase [EC:3.1.1.11]+ko00040//Pentose and glucuronate interconversions+ko01100//Metabolic pathways;K07575//PUA domain protein;K01051//pectinesterase [EC:3.1.1.11]+ko00040//Pentose and glucuronate interconversions+ko01100//Metabolic pathways	XP_019081307.1|5.5e-83|PREDICTED: putative invertase inhibitor isoform X2 [Vitis vinifera]
VIT_02s0012g00510	30.24	23.2433	21.4933	29.2033	25.1767	17.1033	23.08	30.94	K00799//glutathione S-transferase [EC:2.5.1.18]+ko00480//Glutathione metabolism;K00799//glutathione S-transferase [EC:2.5.1.18]+ko00480//Glutathione metabolism	XP_002282266.1|6.1e-75|PREDICTED: vesicle transport protein GOT1 [Vitis vinifera]	GO:0016192//vesicle-mediated transport;GO:0006810//transport;GO:0051234//establishment of localization;GO:0051179//localization;GO:0031224//intrinsic component of membrane;GO:0016021//integral component of membrane;GO:0016020//membrane;GO:0044425//membrane part;
VIT_02s0012g00530	3.44667	4.95	11.13	19.78	3.31667	3.74	8.01667	9.06667	K00948//ribose-phosphate pyrophosphokinase [EC:2.7.6.1]+ko00230//Purine metabolism+ko00030//Pentose phosphate pathway+ko01230//Biosynthesis of amino acids+ko01100//Metabolic pathways+ko01110//Biosynthesis of secondary metabolites+ko01200//Carbon metabolism	XP_002282232.1|4.4e-226|PREDICTED: ribose-phosphate pyrophosphokinase 1 [Vitis vinifera]	GO:0009156//ribonucleoside monophosphate biosynthetic process;GO:0018130//heterocycle biosynthetic process;GO:0006793//phosphorus metabolic process;GO:0009116//nucleoside metabolic process;GO:1901657//glycosyl compound metabolic process;GO:0008152//metabolic process;GO:1901362//organic cyclic compound biosynthetic process;GO:0071704//organic substance metabolic process;GO:0034641//cellular nitrog…
VIT_02s0012g00550	43.1633	5.05667	1.40333	2.59667	9.49	6.90333	13.76	9.67667	K20279//synaptojanin [EC:3.1.3.36]+ko01100//Metabolic pathways+ko04070//Phosphatidylinositol signaling system+ko00562//Inositol phosphate metabolism	XP_002279188.2|0.0e+00|PREDICTED: type I inositol polyphosphate 5-phosphatase 2 [Vitis vinifera]	GO:0048856//anatomical structure development;GO:0008152//metabolic process;GO:0019637//organophosphate metabolic process;GO:1901615//organic hydroxy compound metabolic process;GO:0006644//phospholipid metabolic process;GO:0006629//lipid metabolic process;GO:0006650//glycerophospholipid metabolic process;GO:0046486//glycerolipid metabolic process;GO:0044282//small molecule catabolic process;GO:000…
VIT_02s0012g00560	137.11	102.73	102.483	87.7867	114.883	86.5867	82.45	62.7533	K17353//tetraspanin-18;K17345//tetraspanin-5	XP_002279170.2|2.1e-160|PREDICTED: tobamovirus multiplication protein 2A [Vitis vinifera]	GO:0016021//integral component of membrane;GO:0031224//intrinsic component of membrane;GO:0016020//membrane;GO:0044425//membrane part;
VIT_02s0012g00570	90.6767	23.4033	5.93667	6.5	64.3433	31.7067	15.41	16.5067	K14491//two-component response regulator ARR-B family+ko04075//Plant hormone signal transduction;K14491//two-component response regulator ARR-B family+ko04075//Plant hormone signal transduction	XP_002279150.1|0.0e+00|PREDICTED: two-component response regulator-like APRR2 isoform X1 [Vitis vinifera]
VIT_02s0012g00580	175.457	75.8	54.8233	31.6533	268.733	63.9933	75.7567	45.1433	K15449//tRNA wybutosine-synthesizing protein 1 [EC:4.1.3.44];K15449//tRNA wybutosine-synthesizing protein 1 [EC:4.1.3.44];K15449//tRNA wybutosine-synthesizing protein 1 [EC:4.1.3.44]	XP_002282093.2|0.0e+00|PREDICTED: probable methyltransferase PMT14 [Vitis vinifera]	GO:0008152//metabolic process;GO:0032259//methylation;GO:0031224//intrinsic component of membrane;GO:0005737//cytoplasm;GO:0044464//cell part;GO:0005623//cell;GO:0016020//membrane;GO:0044425//membrane part;GO:0044424//intracellular part;GO:0005622//intracellular;GO:0016021//integral component of membrane;GO:0008757//S-adenosylmethionine-dependent methyltransferase activity;GO:0003824//catalytic a…
VIT_02s0012g00590	7.84333	4.32	2.77333	5.36667	5.75	2.00667	1.79	1.91	K09338//homeobox-leucine zipper protein;K09338//homeobox-leucine zipper protein;K09338//homeobox-leucine zipper protein	XP_019080384.1|1.3e-225|PREDICTED: uncharacterized protein LOC100243743 [Vitis vinifera]	GO:0006997//nucleus organization;GO:0000280//nuclear division;GO:0007127//meiosis I;GO:0051649//establishment of localization in cell;GO:0022402//cell cycle process;GO:0061024//membrane organization;GO:0051640//organelle localization;GO:0045132//meiotic chromosome segregation;GO:0034397//telomere localization;GO:0098813//nuclear chromosome segregation;GO:0009987//cellular process;GO:0071840//cell…
VIT_02s0012g00600	26.0733	21.1033	24.5633	16.1833	24.9967	15.48	15.9233	16.03		XP_002282053.1|3.0e-72|PREDICTED: vacuolar protein sorting-associated protein 55 homolog [Vitis vinifera]	GO:0007034//vacuolar transport;GO:0065007//biological regulation;GO:0032509//endosome transport via multivesicular body sorting pathway;GO:0051649//establishment of localization in cell;GO:0050789//regulation of biological process;GO:0048519//negative regulation of biological process;GO:0016192//vesicle-mediated transport;GO:0032879//regulation of localization;GO:0045324//late endosome to vacuole…
VIT_02s0012g00610	36.76	40.1233	32.15	50.96	22.9	27.34	47.0433	75.6833		XP_002282023.1|9.8e-52|PREDICTED: uncharacterized protein LOC100253981 [Vitis vinifera]
VIT_02s0012g00620	8.72667	7.96333	4.87	5.68333	8.83	5.68	6.10667	6.63	K01836//phosphoacetylglucosamine mutase [EC:5.4.2.3]+ko00520//Amino sugar and nucleotide sugar metabolism+ko01100//Metabolic pathways;K01836//phosphoacetylglucosamine mutase [EC:5.4.2.3]+ko00520//Amino sugar and nucleotide sugar metabolism+ko01100//Metabolic pathways	XP_002281987.1|0.0e+00|PREDICTED: phosphoacetylglucosamine mutase [Vitis vinifera]	GO:0044238//primary metabolic process;GO:0006048//UDP-N-acetylglucosamine biosynthetic process;GO:1901360//organic cyclic compound metabolic process;GO:0071704//organic substance metabolic process;GO:0006793//phosphorus metabolic process;GO:0006725//cellular aromatic compound metabolic process;GO:0034641//cellular nitrogen compound metabolic process;GO:0055086//nucleobase-containing small molecul…
VIT_02s0012g00630	22.5633	18.4567	19.1467	16.8067	18.3567	10.2167	22.13	16.3767	K09522//DnaJ homolog subfamily C member 2	XP_002279131.1|2.0e-167|PREDICTED: dnaJ homolog subfamily C member 2-like [Vitis vinifera]	GO:0031224//intrinsic component of membrane;GO:0044425//membrane part;GO:0005622//intracellular;GO:0005634//nucleus;GO:0044424//intracellular part;GO:0016021//integral component of membrane;GO:0043226//organelle;GO:0044464//cell part;GO:0043227//membrane-bounded organelle;GO:0043231//intracellular membrane-bounded organelle;GO:0043229//intracellular organelle;GO:0016020//membrane;GO:0005623//cell…
VIT_02s0012g00650	1.18333	0.0333333	0	0	3.49333	0	0	0	K16465//centrin-1;K16465//centrin-1	XP_002279083.2|2.9e-68|PREDICTED: calcium-binding protein PBP1-like [Vitis vinifera]	GO:0046872//metal ion binding;GO:0005509//calcium ion binding;GO:0043169//cation binding;GO:0005488//binding;GO:0043167//ion binding;
VIT_02s0012g00660	14.23	0	0.0233333	0	7.95	0.0233333	0	0	K16465//centrin-1	XP_002281943.1|1.4e-63|PREDICTED: calcium-binding protein PBP1 [Vitis vinifera]	GO:0005488//binding;GO:0046872//metal ion binding;GO:0043169//cation binding;GO:0043167//ion binding;GO:0005509//calcium ion binding;
VIT_02s0012g00710	87.6833	63.1133	42.7967	41.6333	79.5767	47.3367	71.39	53.5833	K07893//Ras-related protein Rab-6A	XP_002281823.1|2.4e-109|PREDICTED: ras-related protein RABH1b [Vitis vinifera]	GO:0098588//bounding membrane of organelle;GO:0044437//vacuolar part;GO:0044446//intracellular organelle part;GO:0044431//Golgi apparatus part;GO:0098791//Golgi subcompartment;GO:0031984//organelle subcompartment;GO:0005623//cell;GO:0031982//vesicle;GO:0005802//trans-Golgi network;GO:0031410//cytoplasmic vesicle;GO:0071944//cell periphery;GO:0009506//plasmodesma;GO:0044424//intracellular part;GO:…
VIT_02s0012g00720	17.5633	2.99667	42.5733	17.7167	13.4367	18.0833	11.9533	7.19333	K07893//Ras-related protein Rab-6A	ONI24148.1|5.1e-27|hypothetical protein PRUPE_2G226800 [Prunus persica]
VIT_02s0012g00730	0.22	0.21	0.78	2.20667	0.58	0.27	0.323333	5.01	K07893//Ras-related protein Rab-6A;K00850//6-phosphofructokinase 1 [EC:2.7.1.11]+ko00010//Glycolysis / Gluconeogenesis+ko00030//Pentose phosphate pathway+ko01230//Biosynthesis of amino acids+ko03018//RNA degradation+ko01100//Metabolic pathways+ko00052//Galactose metabolism+ko00051//Fructose and mannose metabolism+ko01110//Biosynthesis of secondary metabolites+ko01200//Carbon metabolism	XP_010663907.1|1.3e-219|PREDICTED: probable purine permease 11 [Vitis vinifera]	GO:0031224//intrinsic component of membrane;GO:0016020//membrane;GO:0044425//membrane part;GO:0016021//integral component of membrane;GO:0005215//transporter activity;
VIT_02s0012g00740	10.4533	6.00667	5.43	4.37667	5.48667	3.50333	4.99333	2.81	K01528//dynamin GTPase [EC:3.6.5.5]+ko04144//Endocytosis	XP_010274620.1|0.0e+00|PREDICTED: dynamin-related protein 1E-like [Nelumbo nucifera]	GO:0019001//guanyl nucleotide binding;GO:0001883//purine nucleoside binding;GO:0032561//guanyl ribonucleotide binding;GO:0043168//anion binding;GO:0036094//small molecule binding;GO:0032550//purine ribonucleoside binding;GO:0016818//hydrolase activity, acting on acid anhydrides, in phosphorus-containing anhydrides;GO:0000166//nucleotide binding;GO:1901265//nucleoside phosphate binding;GO:0005488/…
VIT_02s0012g00750	35.6467	14.7333	13.01	18.05	41.9833	11.88	25.58	23.4633	K20884//riboflavin kinase / FMN hydrolase [EC:2.7.1.26 3.1.3.102]+ko00740//Riboflavin metabolism+ko01100//Metabolic pathways+ko01110//Biosynthesis of secondary metabolites	XP_002281714.1|1.1e-141|PREDICTED: haloacid dehalogenase-like hydrolase domain-containing protein Sgpp isoform X2 [Vitis vinifera]	GO:0008152//metabolic process;GO:0016787//hydrolase activity;GO:0003824//catalytic activity;
VIT_02s0012g00760	77.27	93.9333	67.59	119.887	58.8133	65.1433	155.477	290.207	K20884//riboflavin kinase / FMN hydrolase [EC:2.7.1.26 3.1.3.102]+ko00740//Riboflavin metabolism+ko01100//Metabolic pathways+ko01110//Biosynthesis of secondary metabolites	XP_002281681.1|7.7e-142|PREDICTED: haloacid dehalogenase-like hydrolase domain-containing protein Sgpp isoform X1 [Vitis vinifera]	GO:0008152//metabolic process;GO:0003824//catalytic activity;GO:0016787//hydrolase activity;
VIT_02s0012g00850	14.5	17.1267	6.82667	10.4333	11.77	7.80333	18.8633	13.7967	K13106//pre-mRNA-splicing factor CWC26;K13106//pre-mRNA-splicing factor CWC26;K13106//pre-mRNA-splicing factor CWC26;K13106//pre-mRNA-splicing factor CWC26	XP_002278878.1|6.9e-284|PREDICTED: BUD13 homolog [Vitis vinifera]
VIT_02s0012g00870	16.78	17.3967	13.4867	19.9167	17.5333	15.7333	17.4833	17.54	K13094//RNA-binding protein 5/10;K13094//RNA-binding protein 5/10;K13094//RNA-binding protein 5/10;K13094//RNA-binding protein 5/10;K13094//RNA-binding protein 5/10;K13094//RNA-binding protein 5/10;K13094//RNA-binding protein 5/10;K13094//RNA-binding protein 5/10;K13094//RNA-binding protein 5/10;K13094//RNA-binding protein 5/10;K13094//RNA-binding protein 5/10	XP_010663836.1|0.0e+00|PREDICTED: SUPPRESSOR OF ABI3-5 isoform X1 [Vitis vinifera]
VIT_02s0012g00890	19.0267	17.21	12.5967	5.22667	22.82	11.9033	9.36667	10.3133	K21952//CASK-interacting protein	XP_010055328.1|1.8e-33|PREDICTED: uncharacterized protein LOC104443556 [Eucalyptus grandis]
VIT_02s0012g00900	9.19333	11.6233	17.2133	18.6867	9.03	13.6433	10.99	8.47333		XP_002281340.1|1.9e-205|PREDICTED: AT-hook motif nuclear-localized protein 8 isoform X1 [Vitis vinifera]	GO:0003676//nucleic acid binding;GO:0003677//DNA binding;GO:0097159//organic cyclic compound binding;GO:1901363//heterocyclic compound binding;GO:0005488//binding;
VIT_02s0012g00910	81.3767	78.2367	74.5367	72.05	93.71	81.34	79.5067	72.27	K11826//AP-2 complex subunit mu-1+ko04144//Endocytosis;K11826//AP-2 complex subunit mu-1+ko04144//Endocytosis	XP_002281297.1|6.9e-252|PREDICTED: AP-2 complex subunit mu [Vitis vinifera]	GO:0051179//localization;GO:0051649//establishment of localization in cell;GO:0042886//amide transport;GO:0071702//organic substance transport;GO:0051641//cellular localization;GO:0033036//macromolecule localization;GO:0015031//protein transport;GO:0071705//nitrogen compound transport;GO:0006886//intracellular protein transport;GO:0008104//protein localization;GO:0046907//intracellular transport;…
VIT_02s0012g00920	34.7467	28.9067	22.1833	24.7267	35.0933	20.64	27.0833	24.3233	K20293//conserved oligomeric Golgi complex subunit 6	XP_002281271.1|0.0e+00|PREDICTED: conserved oligomeric Golgi complex subunit 6 [Vitis vinifera]	GO:0006810//transport;GO:0048193//Golgi vesicle transport;GO:0051234//establishment of localization;GO:0016192//vesicle-mediated transport;GO:0051179//localization;GO:0006891//intra-Golgi vesicle-mediated transport;GO:0043226//organelle;GO:0005623//cell;GO:0099023//tethering complex;GO:0043231//intracellular membrane-bounded organelle;GO:0044464//cell part;GO:0005622//intracellular;GO:0043229//in…
VIT_02s0012g00930	35.04	31.5967	27.3567	33.0333	20.4667	20.0333	34.1633	39.7767		XP_002281252.1|6.5e-84|PREDICTED: uncharacterized protein LOC100260742 [Vitis vinifera]
VIT_02s0012g00980	22.8633	13.1167	9.89333	8.89333	19.62	17.66	15.31	10.9267	K02639//ferredoxin+ko00195//Photosynthesis	XP_002281131.1|1.1e-106|PREDICTED: uncharacterized protein LOC100242061 [Vitis vinifera]	GO:0009987//cellular process;GO:0022900//electron transport chain;GO:0006091//generation of precursor metabolites and energy;GO:0055114//oxidation-reduction process;GO:0044237//cellular metabolic process;GO:0008152//metabolic process;GO:0044464//cell part;GO:0009536//plastid;GO:0044444//cytoplasmic part;GO:0009507//chloroplast;GO:0043229//intracellular organelle;GO:0005737//cytoplasm;GO:0043226//…
VIT_02s0012g00990	58.0833	26.73	1.36333	0.0666667	35.48	15.4	4.04333	0.0966667	K12191//charged multivesicular body protein 2A+ko04144//Endocytosis;K12191//charged multivesicular body protein 2A+ko04144//Endocytosis;K12191//charged multivesicular body protein 2A+ko04144//Endocytosis;K12191//charged multivesicular body protein 2A+ko04144//Endocytosis	CBI33909.3|8.2e-103|unnamed protein product, partial [Vitis vinifera]
VIT_02s0012g01000	23.5	12.99	7.02667	8.05667	13.73	7.39667	13.92	12.4733	K17622//eyes absent homolog 4 [EC:3.1.3.48];K17620//eyes absent homolog 2 [EC:3.1.3.48];K17622//eyes absent homolog 4 [EC:3.1.3.48];K17620//eyes absent homolog 2 [EC:3.1.3.48]	XP_002278688.1|1.1e-191|PREDICTED: eyes absent homolog 2 isoform X1 [Vitis vinifera]	GO:0080090//regulation of primary metabolic process;GO:0016311//dephosphorylation;GO:0032501//multicellular organismal process;GO:0016570//histone modification;GO:0051173//positive regulation of nitrogen compound metabolic process;GO:0048869//cellular developmental process;GO:0048518//positive regulation of biological process;GO:0009893//positive regulation of metabolic process;GO:0006325//chroma…
VIT_02s0012g01010	16.6467	12.2333	13.5367	24.2933	4.74	7.34667	11.9333	25.66	K19613//leucine-rich repeat protein SHOC2	XP_002278650.1|6.5e-301|PREDICTED: plant intracellular Ras-group-related LRR protein 5 [Vitis vinifera]	GO:0009416//response to light stimulus;GO:0051716//cellular response to stimulus;GO:0023052//signaling;GO:0007154//cell communication;GO:0050789//regulation of biological process;GO:0050794//regulation of cellular process;GO:0065007//biological regulation;GO:0009628//response to abiotic stimulus;GO:0009314//response to radiation;GO:0007165//signal transduction;GO:0009987//cellular process;GO:0050…
VIT_02s0012g01020	23.06	17.0467	7.71	10.7633	21.3433	11.45	19.3133	15.25	K03254//translation initiation factor 3 subunit A+ko03013//RNA transport;K09291//nucleoprotein TPR+ko03013//RNA transport	XP_002281049.1|0.0e+00|PREDICTED: MND1-interacting protein 1 [Vitis vinifera]	GO:0065007//biological regulation;GO:0023051//regulation of signaling;GO:0009966//regulation of signal transduction;GO:0050789//regulation of biological process;GO:0048583//regulation of response to stimulus;GO:0010646//regulation of cell communication;GO:0050794//regulation of cellular process;GO:0005623//cell;GO:0044464//cell part;GO:0005622//intracellular;GO:0005737//cytoplasm;GO:0044424//intr…
VIT_02s0012g01040	2.19333	29.44	18.3267	12.11	1.60667	3.37333	21.9067	5.48	K00521//ferric-chelate reductase [EC:1.16.1.7];K13126//polyadenylate-binding protein+ko03015//mRNA surveillance pathway+ko03018//RNA degradation+ko03013//RNA transport;K12862//pleiotropic regulator 1+ko03040//Spliceosome;K03094//S-phase kinase-associated protein 1+ko04141//Protein processing in endoplasmic reticulum+ko04120//Ubiquitin mediated proteolysis	XP_002280894.2|4.1e-220|PREDICTED: NAC domain-containing protein 86 [Vitis vinifera]	GO:0006807//nitrogen compound metabolic process;GO:0008152//metabolic process;GO:1903506//regulation of nucleic acid-templated transcription;GO:0050794//regulation of cellular process;GO:1901362//organic cyclic compound biosynthetic process;GO:0034654//nucleobase-containing compound biosynthetic process;GO:0019438//aromatic compound biosynthetic process;GO:0006351//transcription, DNA-templated;GO…
VIT_02s0012g01050	20.8167	15.1967	13.5833	11.39	34.79	36.0067	21.3833	13.91	K09015//Fe-S cluster assembly protein SufD;K09015//Fe-S cluster assembly protein SufD;K09015//Fe-S cluster assembly protein SufD;K09015//Fe-S cluster assembly protein SufD;K09015//Fe-S cluster assembly protein SufD	XP_002278544.1|9.0e-213|PREDICTED: protein ABCI7, chloroplastic [Vitis vinifera]	GO:0009058//biosynthetic process;GO:0031163//metallo-sulfur cluster assembly;GO:0044085//cellular component biogenesis;GO:0044249//cellular biosynthetic process;GO:0044237//cellular metabolic process;GO:0008152//metabolic process;GO:0051188//cofactor biosynthetic process;GO:0071840//cellular component organization or biogenesis;GO:0006790//sulfur compound metabolic process;GO:0016226//iron-sulfur…
VIT_02s0012g01060	9.06667	6.86	5.19	4.11667	8.98667	8.03667	5.66667	3.71333	K09015//Fe-S cluster assembly protein SufD	XP_002278544.1|6.8e-51|PREDICTED: protein ABCI7, chloroplastic [Vitis vinifera]
VIT_02s0012g01070	1.02667	0.263333	0.263333	0.226667	0.513333	0.246667	0.453333	0.276667	K09015//Fe-S cluster assembly protein SufD	CBI33902.3|2.3e-31|unnamed protein product, partial [Vitis vinifera]	GO:0044464//cell part;GO:0005623//cell;GO:0044434//chloroplast part;GO:0009536//plastid;GO:0044422//organelle part;GO:0044444//cytoplasmic part;GO:0009507//chloroplast;GO:0043229//intracellular organelle;GO:0043227//membrane-bounded organelle;GO:0009579//thylakoid;GO:0009532//plastid stroma;GO:0005622//intracellular;GO:0044435//plastid part;GO:0044446//intracellular organelle part;GO:0005737//cyt…
VIT_02s0012g01090	13.0133	11.12	13.5733	19.4433	6.36	14.7833	15.73	13.37	K17710//pentatricopeptide repeat domain-containing protein 1	XP_002278451.1|0.0e+00|PREDICTED: pentatricopeptide repeat-containing protein At5g46580, chloroplastic [Vitis vinifera]	GO:0006139//nucleobase-containing compound metabolic process;GO:0044260//cellular macromolecule metabolic process;GO:0006725//cellular aromatic compound metabolic process;GO:1901360//organic cyclic compound metabolic process;GO:0016070//RNA metabolic process;GO:0043412//macromolecule modification;GO:0044238//primary metabolic process;GO:0034641//cellular nitrogen compound metabolic process;GO:004…
VIT_02s0012g01100	4.45333	4.45333	7.70333	8.25	7.12	2.64	4.94667	4.02667	K01102//pyruvate dehydrogenase phosphatase [EC:3.1.3.43];K01102//pyruvate dehydrogenase phosphatase [EC:3.1.3.43]	XP_010663663.1|0.0e+00|PREDICTED: protein phosphatase 2C 29 [Vitis vinifera]	GO:0042578//phosphoric ester hydrolase activity;GO:0004722//protein serine/threonine phosphatase activity;GO:0016788//hydrolase activity, acting on ester bonds;GO:0016791//phosphatase activity;GO:0004721//phosphoprotein phosphatase activity;GO:0016787//hydrolase activity;GO:0140096//catalytic activity, acting on a protein;GO:0003824//catalytic activity;
VIT_02s0012g01110	17.81	7.97	6.59667	7.05	7.97667	2.91667	11.12	9.86		XP_002280752.1|1.4e-131|PREDICTED: uncharacterized protein LOC100254109 [Vitis vinifera]	GO:0016020//membrane;GO:0031224//intrinsic component of membrane;GO:0044425//membrane part;GO:0016021//integral component of membrane;
VIT_02s0012g01120	107.197	17.39	29.1633	9.86667	48.46	16.8633	36.9567	23.4433	K02437//glycine cleavage system H protein+ko01100//Metabolic pathways+ko01110//Biosynthesis of secondary metabolites+ko00260//Glycine, serine and threonine metabolism+ko01200//Carbon metabolism+ko00630//Glyoxylate and dicarboxylate metabolism	XP_002280707.1|1.5e-89|PREDICTED: glycine cleavage system H protein, mitochondrial [Vitis vinifera]	GO:0065008//regulation of biological quality;GO:0019752//carboxylic acid metabolic process;GO:0006520//cellular amino acid metabolic process;GO:0044237//cellular metabolic process;GO:0009069//serine family amino acid metabolic process;GO:0009071//serine family amino acid catabolic process;GO:0043436//oxoacid metabolic process;GO:0042135//neurotransmitter catabolic process;GO:0044282//small molecu…
VIT_02s0012g01130	10.22	5.10667	2.24333	2.75667	4.26	3.18	4.15333	3.12667		XP_019080055.1|1.3e-18|PREDICTED: uncharacterized protein LOC100241958 [Vitis vinifera]
VIT_02s0012g01140	5.55	7.8	4.96	5.14333	5.77667	7.81	4.32333	3.82667	K14500//BR-signaling kinase [EC:2.7.11.1]+ko04075//Plant hormone signal transduction	XP_002280602.1|3.8e-289|PREDICTED: probable serine/threonine-protein kinase At4g35230 [Vitis vinifera]	GO:0043401//steroid hormone mediated signaling pathway;GO:0044267//cellular protein metabolic process;GO:1901564//organonitrogen compound metabolic process;GO:0009755//hormone-mediated signaling pathway;GO:0016310//phosphorylation;GO:0006468//protein phosphorylation;GO:0006793//phosphorus metabolic process;GO:0048545//response to steroid hormone;GO:0050794//regulation of cellular process;GO:00097…
VIT_02s0012g01170	29.0367	39.1	25.56	26.84	23.1833	26.01	38.9233	31.6567	K00873//pyruvate kinase [EC:2.7.1.40]+ko00010//Glycolysis / Gluconeogenesis+ko00230//Purine metabolism+ko01230//Biosynthesis of amino acids+ko01100//Metabolic pathways+ko01110//Biosynthesis of secondary metabolites+ko00620//Pyruvate metabolism+ko01200//Carbon metabolism	XP_002278359.2|0.0e+00|PREDICTED: pyruvate kinase isozyme G, chloroplastic isoform X1 [Vitis vinifera]	GO:1901564//organonitrogen compound metabolic process;GO:0016052//carbohydrate catabolic process;GO:0009259//ribonucleotide metabolic process;GO:0006793//phosphorus metabolic process;GO:0044237//cellular metabolic process;GO:0009056//catabolic process;GO:0009199//ribonucleoside triphosphate metabolic process;GO:0006725//cellular aromatic compound metabolic process;GO:0046939//nucleotide phosphory…
VIT_02s0012g01180	49.9167	35.11	53.59	47.64	47.3767	50.0233	51.3833	25.4433	K21952//CASK-interacting protein	CBI33894.3|1.3e-235|unnamed protein product, partial [Vitis vinifera]
VIT_02s0012g01210	31.44	34.16	23.6367	24.0833	44.26	29.9267	43.2867	46.9533	K01438//acetylornithine deacetylase [EC:3.5.1.16]+ko00220//Arginine biosynthesis+ko01230//Biosynthesis of amino acids+ko01100//Metabolic pathways+ko01110//Biosynthesis of secondary metabolites+ko01210//2-Oxocarboxylic acid metabolism	XP_002280473.2|7.1e-264|PREDICTED: acetylornithine deacetylase [Vitis vinifera]
VIT_02s0012g01220	162.18	84.9833	57.53	50.9367	113.437	90.1967	62.37	67.13	K01883//cysteinyl-tRNA synthetase [EC:6.1.1.16]+ko00970//Aminoacyl-tRNA biosynthesis	XP_002280448.1|6.5e-210|PREDICTED: uncharacterized protein LOC100247252 [Vitis vinifera]	GO:0016021//integral component of membrane;GO:0031224//intrinsic component of membrane;GO:0044425//membrane part;GO:0016020//membrane;
VIT_02s0012g01240	11.0133	38.1733	22.4	70.89	12.2467	11.4767	46.2333	37.0633	K13172//serine/arginine repetitive matrix protein 2;K13172//serine/arginine repetitive matrix protein 2	XP_010663582.1|0.0e+00|PREDICTED: uncharacterized protein LOC100243800 isoform X3 [Vitis vinifera]
VIT_02s0012g01250	19.1167	12.2667	13.8733	13.1933	22.1633	18.65	15.1033	15.0733	K15109//solute carrier family 25 (mitochondrial carnitine/acylcarnitine transporter), member 20/29	XP_010663563.1|8.3e-165|PREDICTED: mitochondrial carnitine/acylcarnitine carrier-like protein [Vitis vinifera]	GO:0051179//localization;GO:0051234//establishment of localization;GO:0006810//transport;GO:0016020//membrane;GO:0016021//integral component of membrane;GO:0031224//intrinsic component of membrane;GO:0044425//membrane part;
VIT_02s0012g01260	9.14333	7.23	8.97333	9.31333	11.7333	9.52333	8.45333	7.69	K15109//solute carrier family 25 (mitochondrial carnitine/acylcarnitine transporter), member 20/29	XP_002280368.1|2.7e-106|PREDICTED: uncharacterized protein LOC100262636 [Vitis vinifera]	GO:0032502//developmental process;GO:0007275//multicellular organism development;GO:0048856//anatomical structure development;GO:0006810//transport;GO:0032501//multicellular organismal process;GO:0051234//establishment of localization;GO:0009555//pollen development;GO:0051179//localization;GO:0048229//gametophyte development;GO:0009536//plastid;GO:0044444//cytoplasmic part;GO:0044424//intracellul…
VIT_02s0012g01270	17.52	20.4167	14.6733	16.6967	33.41	21.9967	26.9767	12.8633	K14496//abscisic acid receptor PYR/PYL family+ko04016//MAPK signaling pathway - plant+ko04075//Plant hormone signal transduction;K14496//abscisic acid receptor PYR/PYL family+ko04016//MAPK signaling pathway - plant+ko04075//Plant hormone signal transduction	CBI33886.3|5.4e-162|unnamed protein product, partial [Vitis vinifera]
VIT_02s0012g01280	15.14	11.5733	13.11	24.7067	22.0433	19.34	11.8133	15.8433	K02184//formin 2;K14007//protein transport protein SEC24+ko04141//Protein processing in endoplasmic reticulum;K02184//formin 2;K04733//interleukin-1 receptor-associated kinase 4 [EC:2.7.11.1];K01180//endo-1,3(4)-beta-glucanase [EC:3.2.1.6]	XP_002278180.1|1.0e-169|PREDICTED: protein HAIKU1 [Vitis vinifera]
VIT_02s0012g01300	9.05667	5.78	2.90333	4.84333	5.13	2.25333	6.83	7.60333		CAN80328.1|3.9e-86|hypothetical protein VITISV_002986 [Vitis vinifera]
VIT_02s0012g01320	52.2533	48.7733	40.0467	71.8067	70.1	74.2867	63.8733	57.6333	K13422//transcription factor MYC2+ko04016//MAPK signaling pathway - plant+ko04075//Plant hormone signal transduction	XP_002280253.2|0.0e+00|PREDICTED: transcription factor MYC2 [Vitis vinifera]
VIT_02s0012g01330	126.313	76.06	79.8133	81.8467	158.2	101.763	89.9833	76.6967	K12493//ADP-ribosylation factor GTPase-activating protein 2/3+ko04144//Endocytosis	XP_002278066.2|3.9e-227|PREDICTED: probable ADP-ribosylation factor GTPase-activating protein AGD8 [Vitis vinifera]	GO:0005096//GTPase activator activity;GO:0005488//binding;GO:0060589//nucleoside-triphosphatase regulator activity;GO:0043169//cation binding;GO:0046872//metal ion binding;GO:0030234//enzyme regulator activity;GO:0008047//enzyme activator activity;GO:0030695//GTPase regulator activity;GO:0098772//molecular function regulator;GO:0043167//ion binding;
VIT_02s0012g01340	1.44333	2.55	2.56667	2.57667	2.38	2.33333	2.02	1.84667	K11855//ubiquitin carboxyl-terminal hydrolase 36/42 [EC:3.4.19.12];K11855//ubiquitin carboxyl-terminal hydrolase 36/42 [EC:3.4.19.12]	XP_010663507.1|0.0e+00|PREDICTED: ubiquitin carboxyl-terminal hydrolase 21 [Vitis vinifera]
VIT_02s0012g01380	304.923	70.19	38.8333	27.8133	22.8833	38.9567	82.71	87.4633	K09874//aquaporin NIP;K09874//aquaporin NIP	XP_002279643.1|3.7e-78|PREDICTED: uncharacterized protein LOC100255790 [Vitis vinifera]
VIT_02s0012g01390	32.7033	64.1333	95.78	139.703	96.8033	110.983	65.62	168.193		XP_002278877.1|4.0e-125|PREDICTED: uncharacterized protein LOC100260856 [Vitis vinifera]
VIT_02s0012g01400	265.803	87.73	90.9267	123.157	120.75	86.6267	151.223	111.843	K04733//interleukin-1 receptor-associated kinase 4 [EC:2.7.11.1]	CBI33878.3|3.9e-151|unnamed protein product, partial [Vitis vinifera]
VIT_02s0012g01410	22.17	10.4433	0.463333	0.85	3.53	0.723333	1.35667	0.07	K17345//tetraspanin-5;K17356//tetraspanin-13/31;K00128//aldehyde dehydrogenase (NAD+) [EC:1.2.1.3]+ko00410//beta-Alanine metabolism+ko00310//Lysine degradation+ko00010//Glycolysis / Gluconeogenesis+ko00380//Tryptophan metabolism+ko00330//Arginine and proline metabolism+ko00280//Valine, leucine and isoleucine degradation+ko01100//Metabolic pathways+ko00053//Ascorbate and aldarate metabolism+ko0034…	XP_002278741.1|4.1e-157|PREDICTED: protein TORNADO 2 [Vitis vinifera]	GO:0050789//regulation of biological process;GO:0022622//root system development;GO:0048532//anatomical structure arrangement;GO:0048364//root development;GO:0065007//biological regulation;GO:0009933//meristem structural organization;GO:0099402//plant organ development;GO:0003006//developmental process involved in reproduction;GO:0022402//cell cycle process;GO:0022603//regulation of anatomical st…
VIT_02s0012g01420	21.19	13.9933	7.19667	8.15333	10.6867	11.8433	16.04	12.2833	K13126//polyadenylate-binding protein+ko03015//mRNA surveillance pathway+ko03018//RNA degradation+ko03013//RNA transport;K13126//polyadenylate-binding protein+ko03015//mRNA surveillance pathway+ko03018//RNA degradation+ko03013//RNA transport	XP_002279685.1|3.0e-141|PREDICTED: RNA-binding protein CP29B, chloroplastic [Vitis vinifera]	GO:0005622//intracellular;GO:0019028//viral capsid;GO:0032991//macromolecular complex;GO:0019012//virion;GO:1990904//ribonucleoprotein complex;GO:0044423//virion part;GO:0005623//cell;GO:0044464//cell part;GO:0019013//viral nucleocapsid;GO:0030529//intracellular ribonucleoprotein complex;GO:0044424//intracellular part;GO:0003676//nucleic acid binding;GO:1901363//heterocyclic compound binding;GO:0…
VIT_02s0012g01440	11.29	5.47667	20.7733	8.52	14.35	7.07667	16.98	9.55333	K19041//E3 ubiquitin-protein ligase RNF38/44 [EC:2.3.2.27]	XP_002277896.1|3.0e-223|PREDICTED: E3 ubiquitin-protein ligase Os04g0590900 [Vitis vinifera]	GO:0016020//membrane;GO:0016021//integral component of membrane;GO:0044425//membrane part;GO:0031224//intrinsic component of membrane;
VIT_02s0012g01450	11.5033	9.04667	1.62333	0.53	5.30667	7.05	2.1	0.336667	K18485//myogenic factor 6;K20558//transcription factor SPEECHLESS+ko04016//MAPK signaling pathway - plant	XP_002278824.1|5.0e-176|PREDICTED: transcription factor bHLH71 [Vitis vinifera]	GO:0005515//protein binding;GO:0005488//binding;GO:0046983//protein dimerization activity;
VIT_02s0012g01550	8.48	10.04	9.38333	8.45333	8.52	11.7	9.42333	5.65	K05747//Wiskott-Aldrich syndrome protein+ko04144//Endocytosis;K05747//Wiskott-Aldrich syndrome protein+ko04144//Endocytosis;K05747//Wiskott-Aldrich syndrome protein+ko04144//Endocytosis;K05747//Wiskott-Aldrich syndrome protein+ko04144//Endocytosis;K05747//Wiskott-Aldrich syndrome protein+ko04144//Endocytosis	OTG33586.1|4.1e-27|hypothetical protein HannXRQ_Chr02g0036351 [Helianthus annuus]	GO:2000113//negative regulation of cellular macromolecule biosynthetic process;GO:0034248//regulation of cellular amide metabolic process;GO:0061157//mRNA destabilization;GO:0048523//negative regulation of cellular process;GO:0045935//positive regulation of nucleobase-containing compound metabolic process;GO:0009892//negative regulation of metabolic process;GO:0010468//regulation of gene expressi…
VIT_02s0012g01570	6.97333	41.5467	135.593	57.1167	50.21	46.33	42.9033	100.297	K09753//cinnamoyl-CoA reductase [EC:1.2.1.44]+ko01100//Metabolic pathways+ko01110//Biosynthesis of secondary metabolites+ko00940//Phenylpropanoid biosynthesis	XP_002278778.2|2.7e-176|PREDICTED: cinnamoyl-CoA reductase-like SNL6 [Vitis vinifera]
VIT_02s0012g01580	43.29	38.9333	48.64	46.13	55.7533	74	53.5767	40.37		XP_002279767.1|1.2e-110|PREDICTED: uncharacterized protein LOC100259119 [Vitis vinifera]	GO:0044425//membrane part;GO:0016020//membrane;GO:0031224//intrinsic component of membrane;GO:0016021//integral component of membrane;
VIT_02s0012g01590	0.74	1.21333	0.626667	1.07333	1.16333	1.1	1.95667	11.4767		XP_002277674.1|1.6e-121|PREDICTED: uncharacterized protein LOC100245547 isoform X1 [Vitis vinifera]
VIT_02s0012g01620	42.25	46.3033	26.95	38.7	29.0733	22.9033	41.4	36.7967	K14837//nucleolar protein 12	XP_002277589.1|6.8e-306|PREDICTED: RNA-binding protein 34 [Vitis vinifera]	GO:1901363//heterocyclic compound binding;GO:0003723//RNA binding;GO:0005488//binding;GO:0003676//nucleic acid binding;GO:0097159//organic cyclic compound binding;
VIT_02s0012g01630	58.7367	39.5767	27.4833	54.1633	50.17	35.72	41.43	58.0433	K16302//metal transporter CNNM;K14638//solute carrier family 15 (peptide/histidine transporter), member 3/4	XP_002278896.1|3.2e-140|PREDICTED: uncharacterized membrane protein At4g09580 [Vitis vinifera]	GO:0031224//intrinsic component of membrane;GO:0016021//integral component of membrane;GO:0044425//membrane part;GO:0016020//membrane;
VIT_02s0012g01640	9.95333	10.1267	5.18333	7.02	10.7933	7.27	4.67333	4.33333	K00913//inositol-1,3,4-trisphosphate 5/6-kinase / inositol-tetrakisphosphate 1-kinase [EC:2.7.1.159 2.7.1.134]+ko01100//Metabolic pathways+ko04070//Phosphatidylinositol signaling system+ko00562//Inositol phosphate metabolism;K00913//inositol-1,3,4-trisphosphate 5/6-kinase / inositol-tetrakisphosphate 1-kinase [EC:2.7.1.159 2.7.1.134]+ko01100//Metabolic pathways+ko04070//Phosphatidylinositol signa…	XP_019080169.1|3.6e-212|PREDICTED: inositol-tetrakisphosphate 1-kinase 1 [Vitis vinifera]	GO:1901615//organic hydroxy compound metabolic process;GO:0044281//small molecule metabolic process;GO:0019751//polyol metabolic process;GO:0006796//phosphate-containing compound metabolic process;GO:0044237//cellular metabolic process;GO:0019637//organophosphate metabolic process;GO:0006793//phosphorus metabolic process;GO:0008152//metabolic process;GO:0006066//alcohol metabolic process;GO:00329…
VIT_02s0012g01660	42.8367	21.52	34.6467	13.8033	149.797	58.5233	41.6733	14.02	K05658//ATP-binding cassette, subfamily B (MDR/TAP), member 1 [EC:3.6.3.44]+ko02010//ABC transporters	XP_021832539.1|0.0e+00|ABC transporter B family member 2 [Prunus avium]	GO:0044425//membrane part;GO:0016021//integral component of membrane;GO:0031224//intrinsic component of membrane;GO:0016020//membrane;GO:0035639//purine ribonucleoside triphosphate binding;GO:0016818//hydrolase activity, acting on acid anhydrides, in phosphorus-containing anhydrides;GO:1901363//heterocyclic compound binding;GO:0017111//nucleoside-triphosphatase activity;GO:0005524//ATP binding;GO…
VIT_02s0087g00880	21.3667	34.75	48.17	53.1167	32.8067	45.1667	32.1067	34.5067	K17500//integrin-linked kinase-associated serine/threonine phosphatase 2C [EC:3.1.3.16];K07874//Ras-related protein Rab-1A	XP_002268531.1|3.4e-223|PREDICTED: WAT1-related protein At3g45870 isoform X1 [Vitis vinifera]	GO:0016021//integral component of membrane;GO:0044425//membrane part;GO:0031224//intrinsic component of membrane;GO:0016020//membrane;GO:0005215//transporter activity;GO:0022857//transmembrane transporter activity;
VIT_02s0087g00910	5.13667	0.636667	1.09	31.9267	0.363333	8.52	5.33	50.61	K09840//9-cis-epoxycarotenoid dioxygenase [EC:1.13.11.51]+ko00906//Carotenoid biosynthesis+ko01100//Metabolic pathways+ko01110//Biosynthesis of secondary metabolites	XP_002268404.1|0.0e+00|PREDICTED: probable carotenoid cleavage dioxygenase 4, chloroplastic [Vitis vinifera]	GO:0016702//oxidoreductase activity, acting on single donors with incorporation of molecular oxygen, incorporation of two atoms of oxygen;GO:0043167//ion binding;GO:0043169//cation binding;GO:0046872//metal ion binding;GO:0016491//oxidoreductase activity;GO:0051213//dioxygenase activity;GO:0003824//catalytic activity;GO:0005488//binding;GO:0016701//oxidoreductase activity, acting on single donors…
VIT_17s0000g07200	150.037	83.5367	314.177	278.863	224.363	292.873	185.423	154.32	K05280//flavonoid 3'-monooxygenase [EC:1.14.14.82]+ko01100//Metabolic pathways+ko01110//Biosynthesis of secondary metabolites+ko00941//Flavonoid biosynthesis+ko00944//Flavone and flavonol biosynthesis;K05280//flavonoid 3'-monooxygenase [EC:1.14.14.82]+ko01100//Metabolic pathways+ko01110//Biosynthesis of secondary metabolites+ko00941//Flavonoid biosynthesis+ko00944//Flavone and flavonol biosynthes…	CAI54278.1|1.3e-295|flavonoid-3'-hydroxylase [Vitis vinifera]	GO:0020037//heme binding;GO:0005488//binding;GO:0004497//monooxygenase activity;GO:0097159//organic cyclic compound binding;GO:0043167//ion binding;GO:0016491//oxidoreductase activity;GO:0005506//iron ion binding;GO:0046872//metal ion binding;GO:0046914//transition metal ion binding;GO:1901363//heterocyclic compound binding;GO:0043169//cation binding;GO:0016705//oxidoreductase activity, acting on…
VIT_17s0000g07300	95.9967	151.943	120.973	135.427	97.5767	107.45	125.44	135.287	K02136//F-type H+-transporting ATPase subunit gamma+ko01100//Metabolic pathways+ko00190//Oxidative phosphorylation	XP_002284053.1|1.1e-174|PREDICTED: ATP synthase subunit gamma, mitochondrial [Vitis vinifera]	GO:0044281//small molecule metabolic process;GO:0006139//nucleobase-containing compound metabolic process;GO:0009199//ribonucleoside triphosphate metabolic process;GO:0009259//ribonucleotide metabolic process;GO:1901362//organic cyclic compound biosynthetic process;GO:0009127//purine nucleoside monophosphate biosynthetic process;GO:0034654//nucleobase-containing compound biosynthetic process;GO:0…
VIT_17s0000g07400	0.07	0.0333333	0.0333333	0.06	13.7033	2.51	2.13	0.846667	K18875//enhanced disease susceptibility 1 protein+ko04626//Plant-pathogen interaction	CBI15114.3|0.0e+00|unnamed protein product, partial [Vitis vinifera]	GO:0006629//lipid metabolic process;GO:0008152//metabolic process;GO:0071704//organic substance metabolic process;GO:0044238//primary metabolic process;GO:0016787//hydrolase activity;GO:0003824//catalytic activity;
VIT_17s0000g07420	1.98667	0.21	0.0666667	0.0133333	2.54667	0.773333	0.34	0.33	K18875//enhanced disease susceptibility 1 protein+ko04626//Plant-pathogen interaction	CBI15111.3|0.0e+00|unnamed protein product, partial [Vitis vinifera]	GO:0071704//organic substance metabolic process;GO:0044238//primary metabolic process;GO:0008152//metabolic process;GO:0006629//lipid metabolic process;GO:0003824//catalytic activity;GO:0016787//hydrolase activity;
VIT_17s0000g07430	0.103333	0.17	0.306667	1.09333	0	0.00666667	0.166667	1.05333		CAN71403.1|6.3e-187|hypothetical protein VITISV_006285 [Vitis vinifera]
VIT_17s0000g07450	21.6567	36.2833	26.0167	25.9133	12.2833	11.18	57.4733	45.3067	K01126//glycerophosphoryl diester phosphodiesterase [EC:3.1.4.46]+ko00564//Glycerophospholipid metabolism	XP_002283945.1|5.5e-236|PREDICTED: glycerophosphodiester phosphodiesterase GDPD6 [Vitis vinifera]	GO:0044238//primary metabolic process;GO:0008152//metabolic process;GO:0071704//organic substance metabolic process;GO:0006629//lipid metabolic process;GO:0003824//catalytic activity;GO:0016787//hydrolase activity;GO:0008081//phosphoric diester hydrolase activity;GO:0016788//hydrolase activity, acting on ester bonds;GO:0042578//phosphoric ester hydrolase activity;
VIT_17s0000g07460	1.39333	0.816667	0.866667	0.276667	2.34667	0.583333	1.42333	0.476667	K03452//magnesium/proton exchanger;K15271//ATP-dependent DNA helicase HFM1/MER3 [EC:3.6.4.12];K19589//release factor glutamine methyltransferase [EC:2.1.1.297];K03452//magnesium/proton exchanger	XP_003635554.1|1.0e-36|PREDICTED: pentatricopeptide repeat-containing protein At4g22760 [Vitis vinifera]	GO:0046483//heterocycle metabolic process;GO:0043170//macromolecule metabolic process;GO:0009451//RNA modification;GO:0071704//organic substance metabolic process;GO:0009987//cellular process;GO:0044238//primary metabolic process;GO:0044260//cellular macromolecule metabolic process;GO:1901360//organic cyclic compound metabolic process;GO:0006725//cellular aromatic compound metabolic process;GO:00…
VIT_17s0000g07470	65.7067	55.4433	95.6033	34.3967	199.97	44.91	68.2833	25.3633		XP_002280600.1|0.0e+00|PREDICTED: microtubule-associated protein TORTIFOLIA1 [Vitis vinifera]	GO:0015630//microtubule cytoskeleton;GO:0099512//supramolecular fiber;GO:0043232//intracellular non-membrane-bounded organelle;GO:0044430//cytoskeletal part;GO:0044422//organelle part;GO:0005622//intracellular;GO:0044446//intracellular organelle part;GO:0099080//supramolecular complex;GO:0005856//cytoskeleton;GO:0099513//polymeric cytoskeletal fiber;GO:0043229//intracellular organelle;GO:0043226/…
VIT_17s0000g07490	7.77	12.6	4.01667	5.18667	4.01667	3.53333	10.7633	6.87333		XP_002280572.2|3.1e-298|PREDICTED: uncharacterized protein LOC100246721 [Vitis vinifera]
VIT_17s0000g07500	3.04333	3.69667	3.93	6.54667	2.52333	4.41333	6.45333	7.08	K17710//pentatricopeptide repeat domain-containing protein 1;K17710//pentatricopeptide repeat domain-containing protein 1	XP_002280557.1|0.0e+00|PREDICTED: pentatricopeptide repeat-containing protein At1g74850, chloroplastic [Vitis vinifera]	GO:0044260//cellular macromolecule metabolic process;GO:0090304//nucleic acid metabolic process;GO:0034641//cellular nitrogen compound metabolic process;GO:0044238//primary metabolic process;GO:0071704//organic substance metabolic process;GO:0046483//heterocycle metabolic process;GO:0006807//nitrogen compound metabolic process;GO:0043170//macromolecule metabolic process;GO:0016070//RNA metabolic …
VIT_17s0000g07510	190.957	80.0067	107.417	154.6	62.6967	91.8233	123.707	156.61	K08869//aarF domain-containing kinase;K17613//calcineurin-binding protein cabin-1	XP_002283896.1|1.2e-186|PREDICTED: transcription factor MYB1R1 [Vitis vinifera]	GO:0016070//RNA metabolic process;GO:0044249//cellular biosynthetic process;GO:0009058//biosynthetic process;GO:1901576//organic substance biosynthetic process;GO:2000112//regulation of cellular macromolecule biosynthetic process;GO:0018130//heterocycle biosynthetic process;GO:0031326//regulation of cellular biosynthetic process;GO:0019438//aromatic compound biosynthetic process;GO:0006355//regul…
VIT_17s0000g07520	24.01	16.6833	9.22667	13.65	14.2467	14.1567	13.8067	19.0667	K04688//ribosomal protein S6 kinase beta [EC:2.7.11.1]	XP_002280523.1|6.1e-268|PREDICTED: serine/threonine-protein kinase AtPK2/AtPK19 [Vitis vinifera]	GO:0035556//intracellular signal transduction;GO:0050896//response to stimulus;GO:0009987//cellular process;GO:0023052//signaling;GO:0050789//regulation of biological process;GO:0051716//cellular response to stimulus;GO:0050794//regulation of cellular process;GO:0065007//biological regulation;GO:0007154//cell communication;GO:0007165//signal transduction;GO:0043231//intracellular membrane-bounded…
VIT_17s0000g07530	8.38333	10.0833	7.71333	10.0433	8.49	9.09333	7.72	9.80667	K15436//transportin-3;K15436//transportin-3;K15436//transportin-3;K15436//transportin-3	CBI15102.3|0.0e+00|unnamed protein product, partial [Vitis vinifera]	GO:0070727//cellular macromolecule localization;GO:0046907//intracellular transport;GO:0008104//protein localization;GO:0071705//nitrogen compound transport;GO:0042886//amide transport;GO:0034613//cellular protein localization;GO:0051234//establishment of localization;GO:0015833//peptide transport;GO:0051649//establishment of localization in cell;GO:0045184//establishment of protein localization;…
VIT_17s0000g07540	0.18	0.356667	0.283333	0.463333	1.09667	1.42667	1.86333	2.67667	K11644//paired amphipathic helix protein Sin3a;K11644//paired amphipathic helix protein Sin3a	CBI15101.3|3.9e-104|unnamed protein product, partial [Vitis vinifera]
VIT_17s0000g07550	26.9067	19.1067	19.26	25.76	19.9233	19.7633	25.49	25.3933	K10643//CCR4-NOT transcription complex subunit 4 [EC:2.3.2.27]+ko03018//RNA degradation	XP_002283833.1|1.1e-205|PREDICTED: uncharacterized protein LOC100248510 [Vitis vinifera]
VIT_17s0000g07560	21.9967	18.0233	15.3767	19.2567	22.9467	30.8533	26.02	33.88	K18875//enhanced disease susceptibility 1 protein+ko04626//Plant-pathogen interaction	XP_010663021.1|0.0e+00|PREDICTED: enhanced disease susceptibility 1 isoform X1 [Vitis vinifera]	GO:0006629//lipid metabolic process;GO:0044238//primary metabolic process;GO:0008152//metabolic process;GO:0071704//organic substance metabolic process;GO:0003824//catalytic activity;GO:0016787//hydrolase activity;
VIT_17s0000g07580	38.21	10.34	3.21667	1.89667	15.8567	4.59	5.42333	3.77333	K14492//two-component response regulator ARR-A family+ko04075//Plant hormone signal transduction	CBI15098.3|1.4e-152|unnamed protein product, partial [Vitis vinifera]	GO:0035556//intracellular signal transduction;GO:0023052//signaling;GO:0051716//cellular response to stimulus;GO:0007165//signal transduction;GO:0009987//cellular process;GO:0065007//biological regulation;GO:0050794//regulation of cellular process;GO:0000160//phosphorelay signal transduction system;GO:0007154//cell communication;GO:0050896//response to stimulus;GO:0050789//regulation of biologica…
VIT_17s0000g07600	14.41	11.3033	10.94	18.1833	7.39333	7.04333	20.5067	22.7367	K12849//pre-mRNA-splicing factor 38A+ko03040//Spliceosome;K12837//splicing factor U2AF 65 kDa subunit+ko03040//Spliceosome;K12897//transformer-2 protein+ko03040//Spliceosome	XP_010663221.1|5.2e-197|PREDICTED: probable ATP-dependent RNA helicase DDX46 isoform X2 [Vitis vinifera]	GO:0006807//nitrogen compound metabolic process;GO:0043170//macromolecule metabolic process;GO:0008152//metabolic process;GO:0046483//heterocycle metabolic process;GO:0006397//mRNA processing;GO:0044260//cellular macromolecule metabolic process;GO:0034641//cellular nitrogen compound metabolic process;GO:0009987//cellular process;GO:1901360//organic cyclic compound metabolic process;GO:0000398//mR…
VIT_17s0000g07610	182.287	266.51	214.89	182.88	126.963	161.01	348.973	317.983		XP_002283743.1|5.3e-47|PREDICTED: uncharacterized protein LOC100263922 [Vitis vinifera]	GO:0031224//intrinsic component of membrane;GO:0016020//membrane;GO:0044425//membrane part;GO:0016021//integral component of membrane;
VIT_17s0000g07620	1.46667	2.25	1.44	2.31	1.53667	1.46	2.11667	2.33333	K17964//leucine-rich PPR motif-containing protein, mitochondrial	XP_003634254.1|2.2e-255|PREDICTED: pentatricopeptide repeat-containing protein At1g74900, mitochondrial [Vitis vinifera]
VIT_17s0000g07640	69.58	38.7967	25.2833	8.30333	75.4967	38.2033	39.4467	13.5933	K00966//mannose-1-phosphate guanylyltransferase [EC:2.7.7.13]+ko00520//Amino sugar and nucleotide sugar metabolism+ko01100//Metabolic pathways+ko00051//Fructose and mannose metabolism+ko01110//Biosynthesis of secondary metabolites	XP_002283703.1|9.1e-237|PREDICTED: mannose-1-phosphate guanyltransferase alpha [Vitis vinifera]	GO:0009058//biosynthetic process;GO:0008152//metabolic process;GO:0016772//transferase activity, transferring phosphorus-containing groups;GO:0003824//catalytic activity;GO:0016740//transferase activity;GO:0016779//nucleotidyltransferase activity;
VIT_17s0000g07650	100.303	119.047	165.483	212.027	123.243	127.39	105.87	141.34	K00130//betaine-aldehyde dehydrogenase [EC:1.2.1.8]+ko01100//Metabolic pathways+ko00260//Glycine, serine and threonine metabolism	XP_021825954.1|3.2e-257|betaine aldehyde dehydrogenase 1, chloroplastic [Prunus avium]	GO:0016491//oxidoreductase activity;GO:0003824//catalytic activity;
VIT_17s0000g07670	1.62667	1.30333	2.37667	6.18	0.496667	1.45333	0.77	12.6667	K00130//betaine-aldehyde dehydrogenase [EC:1.2.1.8]+ko01100//Metabolic pathways+ko00260//Glycine, serine and threonine metabolism;K00130//betaine-aldehyde dehydrogenase [EC:1.2.1.8]+ko01100//Metabolic pathways+ko00260//Glycine, serine and threonine metabolism	CBI15091.3|2.5e-70|unnamed protein product, partial [Vitis vinifera]	GO:0016903//oxidoreductase activity, acting on the aldehyde or oxo group of donors;GO:0033737//1-pyrroline dehydrogenase activity;GO:0019145//aminobutyraldehyde dehydrogenase activity;GO:0016491//oxidoreductase activity;GO:0003824//catalytic activity;GO:0016620//oxidoreductase activity, acting on the aldehyde or oxo group of donors, NAD or NADP as acceptor;GO:0004029//aldehyde dehydrogenase (NAD)…
VIT_17s0000g07680	0.743333	1.23333	1.30333	1.31333	2.63	3.57	3.90333	2.76333	K01205//alpha-N-acetylglucosaminidase [EC:3.2.1.50]+ko00531//Glycosaminoglycan degradation+ko01100//Metabolic pathways;K01205//alpha-N-acetylglucosaminidase [EC:3.2.1.50]+ko00531//Glycosaminoglycan degradation+ko01100//Metabolic pathways;K01205//alpha-N-acetylglucosaminidase [EC:3.2.1.50]+ko00531//Glycosaminoglycan degradation+ko01100//Metabolic pathways;K01205//alpha-N-acetylglucosaminidase [EC:…	CBI15090.3|0.0e+00|unnamed protein product, partial [Vitis vinifera]
VIT_17s0000g07690	1.19	0.02	0.03	0.233333	1.25667	0.0566667	0.266667	0.0766667	K03362//F-box and WD-40 domain protein 1/11+ko04120//Ubiquitin mediated proteolysis	XP_002280390.1|1.6e-237|PREDICTED: E3 ubiquitin-protein ligase TRAF7 [Vitis vinifera]
VIT_17s0000g07700	2.83	2.13	2.46667	4.32333	1.48	1.54333	2.71	3.6	K03501//16S rRNA (guanine527-N7)-methyltransferase [EC:2.1.1.170];K03501//16S rRNA (guanine527-N7)-methyltransferase [EC:2.1.1.170]	XP_002283664.2|3.9e-160|PREDICTED: uncharacterized protein LOC100262143 [Vitis vinifera]	GO:0042254//ribosome biogenesis;GO:0070476//rRNA (guanine-N7)-methylation;GO:1901360//organic cyclic compound metabolic process;GO:0043412//macromolecule modification;GO:0006396//RNA processing;GO:0044260//cellular macromolecule metabolic process;GO:0036265//RNA (guanine-N7)-methylation;GO:0016070//RNA metabolic process;GO:0043414//macromolecule methylation;GO:0071704//organic substance metabolic…
VIT_17s0000g07710	1.34333	0.58	0.0966667	0.61	0.413333	0.0766667	0.216667	0.243333		CBI15087.3|5.7e-96|unnamed protein product, partial [Vitis vinifera]
VIT_17s0000g07720	44.6533	21.3833	12.73	15.6167	37.6633	13.8933	20.14	22.2633	K18756//protein bicaudal C	XP_002283643.1|1.3e-165|PREDICTED: protein bicaudal C homolog 1-A isoform X2 [Vitis vinifera]	GO:0097367//carbohydrate derivative binding;GO:0008144//drug binding;GO:0032555//purine ribonucleotide binding;GO:0005488//binding;GO:0030554//adenyl nucleotide binding;GO:0000166//nucleotide binding;GO:1901265//nucleoside phosphate binding;GO:0036094//small molecule binding;GO:0043168//anion binding;GO:0043167//ion binding;GO:1901363//heterocyclic compound binding;GO:0017076//purine nucleotide b…
VIT_17s0000g07730	22.58	19.42	18.8233	20.82	42.0733	32.35	15.5267	19.7633	K22499//armadillo repeat-containing protein 5;K08332//vacuolar protein 8	XP_002283638.1|7.8e-295|PREDICTED: U-box domain-containing protein 38 [Vitis vinifera]	GO:0005737//cytoplasm;GO:0005623//cell;GO:0005634//nucleus;GO:0043226//organelle;GO:0005622//intracellular;GO:0043227//membrane-bounded organelle;GO:0044464//cell part;GO:0043229//intracellular organelle;GO:0044424//intracellular part;GO:0043231//intracellular membrane-bounded organelle;GO:0016740//transferase activity;GO:0019787//ubiquitin-like protein transferase activity;GO:0140096//catalytic …
VIT_17s0000g07740	1.08667	0.556667	0.523333	0.656667	1.07333	0.456667	1.41333	0.71	K10773//endonuclease III [EC:4.2.99.18]+ko03410//Base excision repair;K10773//endonuclease III [EC:4.2.99.18]+ko03410//Base excision repair	XP_002283633.1|6.6e-180|PREDICTED: putative DNA glycosylase At3g47830 isoform X1 [Vitis vinifera]	GO:0044238//primary metabolic process;GO:0006725//cellular aromatic compound metabolic process;GO:0050896//response to stimulus;GO:0006284//base-excision repair;GO:0044260//cellular macromolecule metabolic process;GO:0034641//cellular nitrogen compound metabolic process;GO:0043170//macromolecule metabolic process;GO:0006259//DNA metabolic process;GO:0009987//cellular process;GO:1901360//organic c…
VIT_17s0000g07760	14.1467	8.29667	3.66	3.9	11.2767	4.87	7.47	6.78	K10084//ER degradation enhancer, mannosidase alpha-like 1+ko04141//Protein processing in endoplasmic reticulum;K10084//ER degradation enhancer, mannosidase alpha-like 1+ko04141//Protein processing in endoplasmic reticulum;K10084//ER degradation enhancer, mannosidase alpha-like 1+ko04141//Protein processing in endoplasmic reticulum;K10084//ER degradation enhancer, mannosidase alpha-like 1+ko04141/…	XP_002280345.1|0.0e+00|PREDICTED: alpha-mannosidase I MNS5 isoform X1 [Vitis vinifera]	GO:0006511//ubiquitin-dependent protein catabolic process;GO:0009056//catabolic process;GO:0006807//nitrogen compound metabolic process;GO:0051603//proteolysis involved in cellular protein catabolic process;GO:0033554//cellular response to stress;GO:0044248//cellular catabolic process;GO:0030433//ubiquitin-dependent ERAD pathway;GO:0044257//cellular protein catabolic process;GO:0043161//proteasom…
VIT_17s0000g07780	60.85	22.8733	20.7533	18.9267	54.3367	20.5233	23.0067	19.3567	K21989//calcium permeable stress-gated cation channel;K11820//N-hydroxythioamide S-beta-glucosyltransferase [EC:2.4.1.195]+ko00380//Tryptophan metabolism+ko00966//Glucosinolate biosynthesis+ko01110//Biosynthesis of secondary metabolites+ko01210//2-Oxocarboxylic acid metabolism	XP_002280322.1|1.0e-234|PREDICTED: calmodulin-binding protein 60 A [Vitis vinifera]	GO:0008152//metabolic process;GO:0044424//intracellular part;GO:0005622//intracellular;GO:0043227//membrane-bounded organelle;GO:0044464//cell part;GO:0043229//intracellular organelle;GO:0043226//organelle;GO:0005623//cell;GO:0043231//intracellular membrane-bounded organelle;GO:0035251//UDP-glucosyltransferase activity;GO:0016757//transferase activity, transferring glycosyl groups;GO:0008194//UDP…
VIT_17s0000g07790	38.59	31.8633	19.7833	14.88	12.52	17.8667	37.81	35.5033	K11820//N-hydroxythioamide S-beta-glucosyltransferase [EC:2.4.1.195]+ko00380//Tryptophan metabolism+ko00966//Glucosinolate biosynthesis+ko01110//Biosynthesis of secondary metabolites+ko01210//2-Oxocarboxylic acid metabolism	XP_002280305.1|1.7e-267|PREDICTED: UDP-glycosyltransferase 74B1 [Vitis vinifera]	GO:0008152//metabolic process;GO:0005623//cell;GO:0043227//membrane-bounded organelle;GO:0043231//intracellular membrane-bounded organelle;GO:0043226//organelle;GO:0043229//intracellular organelle;GO:0005622//intracellular;GO:0044424//intracellular part;GO:0044464//cell part;GO:0016757//transferase activity, transferring glycosyl groups;GO:0046527//glucosyltransferase activity;GO:0008194//UDP-gly…
VIT_17s0000g07800	46.6467	37.9867	19.8933	29.3133	7.15	7.24667	39.11	33.3667		XP_002283569.1|3.1e-121|PREDICTED: uncharacterized protein At5g50100, mitochondrial [Vitis vinifera]
VIT_17s0000g07810	51.79	60.3733	56.1033	47.5	32.8367	39.2633	47.2033	52.24		CBI15079.3|9.8e-51|unnamed protein product, partial [Vitis vinifera]
VIT_17s0000g07820	80.0567	142.61	95.2467	62.9633	58.9067	55.4067	109.85	97.68	K09377//cysteine and glycine-rich protein	XP_002283525.1|1.6e-106|PREDICTED: LIM domain-containing protein WLIM1 [Vitis vinifera]	GO:0043167//ion binding;GO:0043169//cation binding;GO:0005488//binding;GO:0046872//metal ion binding;
VIT_17s0000g07840	92.0133	28.0933	16.6833	19.85	77.95	24.4367	34.41	24.42		XP_002283493.1|3.7e-100|PREDICTED: uncharacterized protein LOC100265593 [Vitis vinifera]
VIT_17s0000g07850	219.167	159.27	117.21	37.88	349.74	155.033	110.473	57.9767	K14611//solute carrier family 23 (nucleobase transporter), member 1/2	OMO78444.1|6.0e-276|Xanthine/uracil/vitamin C permease [Corchorus olitorius]
VIT_17s0000g07870	19.3467	29.2467	40.42	44.3533	19.9067	36.28	28.6167	29.07	K17428//large subunit ribosomal protein L47;K17428//large subunit ribosomal protein L47	XP_002283452.1|2.1e-74|PREDICTED: 39S ribosomal protein L47, mitochondrial [Vitis vinifera]	GO:0006807//nitrogen compound metabolic process;GO:0071704//organic substance metabolic process;GO:0044238//primary metabolic process;GO:0009058//biosynthetic process;GO:1901564//organonitrogen compound metabolic process;GO:0044267//cellular protein metabolic process;GO:0009059//macromolecule biosynthetic process;GO:0044271//cellular nitrogen compound biosynthetic process;GO:0043170//macromolecul…
VIT_17s0000g07880	19.07	16.61	22.9633	35.6333	20.09	16.87	15.9733	17.6467	K04733//interleukin-1 receptor-associated kinase 4 [EC:2.7.11.1];K03145//transcription elongation factor S-II	XP_010663203.1|0.0e+00|PREDICTED: uncharacterized protein LOC100248456 [Vitis vinifera]	GO:0044249//cellular biosynthetic process;GO:0009059//macromolecule biosynthetic process;GO:0006139//nucleobase-containing compound metabolic process;GO:0044238//primary metabolic process;GO:0010467//gene expression;GO:0046483//heterocycle metabolic process;GO:0032774//RNA biosynthetic process;GO:0090304//nucleic acid metabolic process;GO:0006351//transcription, DNA-templated;GO:1901362//organic …
VIT_17s0000g07890	27.86	4.65667	1.46333	3.77	16.3567	2.97333	4.33667	8.12667	K04392//Ras-related C3 botulinum toxin substrate 1+ko04145//Phagosome+ko04933//AGE-RAGE signaling pathway in diabetic complications	XP_002283394.1|1.7e-117|PREDICTED: rac-like GTP-binding protein 3 isoform X1 [Vitis vinifera]	GO:0065007//biological regulation;GO:0023052//signaling;GO:0007264//small GTPase mediated signal transduction;GO:0007154//cell communication;GO:0050789//regulation of biological process;GO:0050794//regulation of cellular process;GO:0050896//response to stimulus;GO:0007165//signal transduction;GO:0035556//intracellular signal transduction;GO:0009987//cellular process;GO:0051716//cellular response …
VIT_17s0000g07900	9.38	6.28667	5.83333	8.32667	7.32667	4.57667	6.69333	4.85333	K12614//ATP-dependent RNA helicase DDX6/DHH1 [EC:3.6.4.13]+ko03018//RNA degradation;K11338//RuvB-like protein 2 [EC:3.6.4.12]	KHN18478.1|4.7e-249|Protease Do-like 9 [Glycine soja]	GO:0003824//catalytic activity;GO:0140096//catalytic activity, acting on a protein;GO:0008233//peptidase activity;GO:0004252//serine-type endopeptidase activity;GO:0070011//peptidase activity, acting on L-amino acid peptides;GO:0008236//serine-type peptidase activity;GO:0016787//hydrolase activity;GO:0004175//endopeptidase activity;GO:0017171//serine hydrolase activity;
VIT_17s0000g07910	13.6467	10.0133	6.29	7.39667	20.2667	10.42	13.6833	13.59	K17500//integrin-linked kinase-associated serine/threonine phosphatase 2C [EC:3.1.3.16];K07874//Ras-related protein Rab-1A;K15633//2,3-bisphosphoglycerate-independent phosphoglycerate mutase [EC:5.4.2.12]+ko00010//Glycolysis / Gluconeogenesis+ko01230//Biosynthesis of amino acids+ko01100//Metabolic pathways+ko01110//Biosynthesis of secondary metabolites+ko00260//Glycine, serine and threonine metab…	XP_002283377.1|9.6e-202|PREDICTED: WAT1-related protein At3g28050 [Vitis vinifera]
VIT_17s0000g07920	27.1233	57.3433	44.9933	39.6633	19.9933	51.4267	53.3333	51.4967	K10576//ubiquitin-conjugating enzyme E2 H [EC:2.3.2.23]+ko04120//Ubiquitin mediated proteolysis	XP_002283368.1|2.7e-35|PREDICTED: RING-H2 finger protein ATL48 [Vitis vinifera]	GO:0031224//intrinsic component of membrane;GO:0016021//integral component of membrane;GO:0016020//membrane;GO:0044425//membrane part;
VIT_17s0000g07950	9.52333	14.02	11.1133	7.53333	1.23	4.01333	3.95	0.593333		XP_002283334.1|2.2e-191|PREDICTED: uncharacterized protein LOC100241544 isoform X4 [Vitis vinifera]	GO:0044237//cellular metabolic process;GO:0043412//macromolecule modification;GO:0065007//biological regulation;GO:0051716//cellular response to stimulus;GO:0007165//signal transduction;GO:0006468//protein phosphorylation;GO:0006793//phosphorus metabolic process;GO:0007154//cell communication;GO:0043170//macromolecule metabolic process;GO:0006807//nitrogen compound metabolic process;GO:0006796//p…
VIT_17s0000g07960	47.73	42.2	14.63	13.3133	14.9367	5.27333	33.4567	42.7	K10576//ubiquitin-conjugating enzyme E2 H [EC:2.3.2.23]+ko04120//Ubiquitin mediated proteolysis;K10576//ubiquitin-conjugating enzyme E2 H [EC:2.3.2.23]+ko04120//Ubiquitin mediated proteolysis	XP_002280126.2|2.9e-103|PREDICTED: ubiquitin-conjugating enzyme E2-23 kDa isoform X1 [Vitis vinifera]	GO:0009987//cellular process;GO:1901564//organonitrogen compound metabolic process;GO:0008152//metabolic process;GO:0006511//ubiquitin-dependent protein catabolic process;GO:0044257//cellular protein catabolic process;GO:0019941//modification-dependent protein catabolic process;GO:0044260//cellular macromolecule metabolic process;GO:0071704//organic substance metabolic process;GO:0009057//macromo…
VIT_17s0000g07970	1.83333	0.966667	0.95	0.54	2.04333	1.24	1.57	0.656667	K11699//RNA-dependent RNA polymerase [EC:2.7.7.48]	XP_002280099.1|1.3e-96|PREDICTED: RNA-dependent RNA polymerase 2 [Vitis vinifera]	GO:0010558//negative regulation of macromolecule biosynthetic process;GO:0060255//regulation of macromolecule metabolic process;GO:0042221//response to chemical;GO:0009605//response to external stimulus;GO:0031050//dsRNA fragmentation;GO:0010556//regulation of macromolecule biosynthetic process;GO:0065007//biological regulation;GO:2001141//regulation of RNA biosynthetic process;GO:0031048//chroma…
VIT_17s0000g07980	5.69	3.00333	1.74333	1.54	5.07	3.99667	4.14333	2.26667	K11699//RNA-dependent RNA polymerase [EC:2.7.7.48];K11699//RNA-dependent RNA polymerase [EC:2.7.7.48]	XP_002280099.1|0.0e+00|PREDICTED: RNA-dependent RNA polymerase 2 [Vitis vinifera]	GO:0070918//production of small RNA involved in gene silencing by RNA;GO:0071840//cellular component organization or biogenesis;GO:0019219//regulation of nucleobase-containing compound metabolic process;GO:0009607//response to biotic stimulus;GO:0010556//regulation of macromolecule biosynthetic process;GO:2000113//negative regulation of cellular macromolecule biosynthetic process;GO:0010605//nega…
VIT_17s0000g07990	74.5233	43.27	24.91	39.63	48.1267	45.1367	48.6867	48.4167		XP_002283257.1|5.3e-92|PREDICTED: uncharacterized protein LOC100246674 [Vitis vinifera]
VIT_17s0000g08000	74.8533	62.2533	61.01	78.6033	56.2233	34.67	62.93	65.9367	K20471//coatomer subunit delta	XP_002280078.2|7.4e-100|PREDICTED: protein NUCLEAR FUSION DEFECTIVE 2 [Vitis vinifera]	GO:0009559//embryo sac central cell differentiation;GO:0006997//nucleus organization;GO:0044238//primary metabolic process;GO:0009553//embryo sac development;GO:0032501//multicellular organismal process;GO:0044260//cellular macromolecule metabolic process;GO:0010197//polar nucleus fusion;GO:0043170//macromolecule metabolic process;GO:0034641//cellular nitrogen compound metabolic process;GO:000956…
VIT_17s0000g08010	15.97	5.62	1.07667	10.3433	5.83	5.65	2.03	10.74	K16055//trehalose 6-phosphate synthase/phosphatase [EC:2.4.1.15 3.1.3.12]+ko01100//Metabolic pathways+ko00500//Starch and sucrose metabolism;K16055//trehalose 6-phosphate synthase/phosphatase [EC:2.4.1.15 3.1.3.12]+ko01100//Metabolic pathways+ko00500//Starch and sucrose metabolism	XP_010547901.1|0.0e+00|PREDICTED: probable alpha,alpha-trehalose-phosphate synthase [UDP-forming] 10 [Tarenaya hassleriana]
VIT_17s0000g08020	10.9133	8.88333	7.98667	9.91333	13.7533	11.4033	7.69333	8.15333		XP_002283199.1|5.3e-152|PREDICTED: uncharacterized protein LOC100256944 isoform X1 [Vitis vinifera]	GO:0031224//intrinsic component of membrane;GO:0016021//integral component of membrane;GO:0044425//membrane part;GO:0016020//membrane;
VIT_17s0000g08070	151.36	41.4133	33.8333	67.6167	124.093	122.37	101.42	94.28	K00128//aldehyde dehydrogenase (NAD+) [EC:1.2.1.3]+ko00410//beta-Alanine metabolism+ko00310//Lysine degradation+ko00010//Glycolysis / Gluconeogenesis+ko00380//Tryptophan metabolism+ko00330//Arginine and proline metabolism+ko00280//Valine, leucine and isoleucine degradation+ko01100//Metabolic pathways+ko00053//Ascorbate and aldarate metabolism+ko00340//Histidine metabolism+ko01110//Biosynthesis of…	OMO81516.1|3.4e-276|hypothetical protein CCACVL1_12375 [Corchorus capsularis]
VIT_17s0000g08080	1.59	25.6667	17.3867	21.8167	11.6767	32.4767	14.35	18.1967	K08332//vacuolar protein 8;K04733//interleukin-1 receptor-associated kinase 4 [EC:2.7.11.1]	XP_002279989.1|0.0e+00|PREDICTED: U-box domain-containing protein 19-like [Vitis vinifera]	GO:0005622//intracellular;GO:0005737//cytoplasm;GO:0044424//intracellular part;GO:0043231//intracellular membrane-bounded organelle;GO:0043226//organelle;GO:0043229//intracellular organelle;GO:0043227//membrane-bounded organelle;GO:0005634//nucleus;GO:0044464//cell part;GO:0005623//cell;GO:0043167//ion binding;GO:0043168//anion binding;GO:0003824//catalytic activity;GO:0019787//ubiquitin-like pro…
VIT_17s0000g08090	3.59667	3.06667	0.503333	1.54667	0.41	0.423333	1.36	1.67667	K10881//26 proteasome complex subunit DSS1+ko03050//Proteasome+ko03440//Homologous recombination	CAN70847.1|5.0e-47|hypothetical protein VITISV_006662 [Vitis vinifera]	GO:0008152//metabolic process;GO:0043623//cellular protein complex assembly;GO:0071702//organic substance transport;GO:0044085//cellular component biogenesis;GO:0016043//cellular component organization;GO:0042886//amide transport;GO:0071166//ribonucleoprotein complex localization;GO:0006886//intracellular protein transport;GO:0051168//nuclear export;GO:0050658//RNA transport;GO:0043933//macromole…
VIT_17s0000g08100	0.0133333	0.0233333	0.16	3.46333	0	0	0	0.306667	K22771//flavonol-3-O-L-rhamnoside-7-O-glucosyltransferase [EC:2.4.1.-]+ko00944//Flavone and flavonol biosynthesis;K13496//UDP-glucosyl transferase 73C [EC:2.4.1.-]+ko01110//Biosynthesis of secondary metabolites	CAN70846.1|1.0e-202|hypothetical protein VITISV_006661 [Vitis vinifera]	GO:0008152//metabolic process;GO:0016757//transferase activity, transferring glycosyl groups;GO:0003824//catalytic activity;GO:0016758//transferase activity, transferring hexosyl groups;GO:0016740//transferase activity;
VIT_17s0000g08140	32.1867	97.8133	96.8233	124.723	32.62	81.6133	107.207	135.917	K01968//3-methylcrotonyl-CoA carboxylase alpha subunit [EC:6.4.1.4]+ko00280//Valine, leucine and isoleucine degradation+ko01100//Metabolic pathways;K04733//interleukin-1 receptor-associated kinase 4 [EC:2.7.11.1]	XP_021860748.1|9.6e-11|formin-like protein 20 isoform X3 [Spinacia oleracea]
VIT_17s0000g08150	6.95667	2.00333	3.83333	18.7467	3.88667	1.91	6.45333	28.3367		XP_002279841.1|7.0e-93|PREDICTED: uncharacterized protein LOC100253569 isoform X1 [Vitis vinifera]	GO:1903506//regulation of nucleic acid-templated transcription;GO:0051252//regulation of RNA metabolic process;GO:0060255//regulation of macromolecule metabolic process;GO:0065007//biological regulation;GO:0010468//regulation of gene expression;GO:0006355//regulation of transcription, DNA-templated;GO:0050794//regulation of cellular process;GO:0050789//regulation of biological process;GO:0031323/…
VIT_17s0000g08170	26.0967	35.9367	15.6233	22.2833	19.2	16.3333	24.09	22.07	K09495//T-complex protein 1 subunit gamma	XP_002282991.1|0.0e+00|PREDICTED: T-complex protein 1 subunit gamma [Vitis vinifera]	GO:0006458//'de novo' protein folding;GO:0009987//cellular process;GO:0006457//protein folding;GO:0061077//chaperone-mediated protein folding;GO:0005832//chaperonin-containing T-complex;GO:0005737//cytoplasm;GO:0005829//cytosol;GO:0044444//cytoplasmic part;GO:0101031//chaperone complex;GO:0044424//intracellular part;GO:0044464//cell part;GO:0005623//cell;GO:0043234//protein complex;GO:0032991//ma…
VIT_17s0000g08200	6.56333	3.2	2.61	0.993333	3.24667	2.89	4.07333	0.993333		XP_002279799.3|6.2e-187|PREDICTED: uncharacterized protein LOC100241599 [Vitis vinifera]
VIT_17s0000g08210	23.9533	25.9867	22.2467	13.53	31.5533	23.5533	19.7833	14.5633	K16284//E3 ubiquitin-protein ligase SIS3 [EC:2.3.2.27];K16284//E3 ubiquitin-protein ligase SIS3 [EC:2.3.2.27]	XP_019082017.1|3.2e-261|PREDICTED: E3 ubiquitin-protein ligase SIS3 isoform X2 [Vitis vinifera]	GO:0009057//macromolecule catabolic process;GO:0008152//metabolic process;GO:0043632//modification-dependent macromolecule catabolic process;GO:0071704//organic substance metabolic process;GO:1901575//organic substance catabolic process;GO:0010498//proteasomal protein catabolic process;GO:0043170//macromolecule metabolic process;GO:0051603//proteolysis involved in cellular protein catabolic proce…
VIT_17s0000g08220	35.05	58.4133	42.0767	68.23	24.6433	42.6333	44.9767	55.74	K18681//DIS3-like exonuclease 1 [EC:3.1.13.-]+ko03018//RNA degradation;K17302//coatomer subunit beta'	XP_002279734.3|0.0e+00|PREDICTED: protein EXECUTER 2, chloroplastic [Vitis vinifera]	GO:0050896//response to stimulus;GO:0010035//response to inorganic substance;GO:0006979//response to oxidative stress;GO:0007584//response to nutrient;GO:0009605//response to external stimulus;GO:0042221//response to chemical;GO:0042493//response to drug;GO:0031667//response to nutrient levels;GO:0006950//response to stress;GO:0000304//response to singlet oxygen;GO:0009991//response to extracellu…
VIT_17s0000g08230	72.7833	90.4567	74.9	58.25	57.59	64.8367	68.42	71.3767		XP_002279713.1|2.2e-97|PREDICTED: CASP-like protein 4A3 isoform X1 [Vitis vinifera]	GO:0016020//membrane;GO:0031224//intrinsic component of membrane;GO:0005886//plasma membrane;GO:0016021//integral component of membrane;GO:0044464//cell part;GO:0005623//cell;GO:0071944//cell periphery;GO:0044425//membrane part;
VIT_17s0000g08240	29.6167	13.7633	5.56	3.29333	25.1367	4.14333	3.31667	1.45667	K17535//serine/threonine-protein kinase TNNI3K [EC:2.7.11.1]	XP_021592354.1|1.5e-173|serine/threonine-protein kinase HT1-like isoform X1 [Manihot esculenta]
VIT_17s0000g08260	34.6667	41.22	20.6567	22.0133	54.36	43.72	68.88	47.8367	K01087//trehalose 6-phosphate phosphatase [EC:3.1.3.12]+ko01100//Metabolic pathways+ko00500//Starch and sucrose metabolism;K01087//trehalose 6-phosphate phosphatase [EC:3.1.3.12]+ko01100//Metabolic pathways+ko00500//Starch and sucrose metabolism;K01087//trehalose 6-phosphate phosphatase [EC:3.1.3.12]+ko01100//Metabolic pathways+ko00500//Starch and sucrose metabolism	XP_018821265.1|0.0e+00|PREDICTED: uncharacterized protein LOC108991469 isoform X1 [Juglans regia]
VIT_17s0000g08280	0.856667	0.87	0.68	1.39667	0.676667	0.653333	0.62	1.21	K22733//magnesium transporter	XP_002279639.1|0.0e+00|PREDICTED: pentatricopeptide repeat-containing protein At4g21300 isoform X1 [Vitis vinifera]	GO:1901360//organic cyclic compound metabolic process;GO:0009987//cellular process;GO:0043170//macromolecule metabolic process;GO:0044237//cellular metabolic process;GO:0009451//RNA modification;GO:0044260//cellular macromolecule metabolic process;GO:0044238//primary metabolic process;GO:0043412//macromolecule modification;GO:0008152//metabolic process;GO:0006725//cellular aromatic compound metab…
VIT_17s0000g08290	18.7367	57.87	13.3	19.8567	13.3833	53.1733	37.22	33.18	K20043//clathrin coat assembly protein AP180;K09326//homeobox protein OTX1;K04733//interleukin-1 receptor-associated kinase 4 [EC:2.7.11.1];K16222//Dof zinc finger protein DOF5.5+ko04712//Circadian rhythm - plant	XP_002279622.1|3.2e-188|PREDICTED: dof zinc finger protein DOF5.6 [Vitis vinifera]	GO:0019222//regulation of metabolic process;GO:0031328//positive regulation of cellular biosynthetic process;GO:1902680//positive regulation of RNA biosynthetic process;GO:0061458//reproductive system development;GO:0031323//regulation of cellular metabolic process;GO:0048518//positive regulation of biological process;GO:0009791//post-embryonic development;GO:2001141//regulation of RNA biosynthet…
VIT_17s0000g08360	2.83667	4.71667	3.15	2.66	3.78667	4.45	3.85667	3.23667	K04728//ataxia telangiectasia mutated family protein [EC:2.7.11.1]+ko03440//Homologous recombination;K04728//ataxia telangiectasia mutated family protein [EC:2.7.11.1]+ko03440//Homologous recombination;K04728//ataxia telangiectasia mutated family protein [EC:2.7.11.1]+ko03440//Homologous recombination;K04728//ataxia telangiectasia mutated family protein [EC:2.7.11.1]+ko03440//Homologous recombina…	OMO67669.1|0.0e+00|hypothetical protein COLO4_30039 [Corchorus olitorius]
VIT_17s0000g08370	2.45333	4.27333	2.06333	7.21667	0.166667	0.873333	0.466667	15.09		XP_002282800.2|8.5e-202|PREDICTED: probable inactive poly [ADP-ribose] polymerase SRO5 [Vitis vinifera]	GO:0003950//NAD+ ADP-ribosyltransferase activity;GO:0003824//catalytic activity;GO:0016740//transferase activity;GO:0016763//transferase activity, transferring pentosyl groups;GO:0016757//transferase activity, transferring glycosyl groups;
VIT_17s0000g08380	37.2433	11.4567	10.6433	15.0633	45.7467	31.04	13.1233	10.2833		XP_002282787.1|8.1e-177|PREDICTED: uncharacterized protein LOC100243388 [Vitis vinifera]
VIT_17s0000g08390	56.6067	49.02	42.0533	38.8933	50.9933	56.12	56.4233	52.1433	K00099//1-deoxy-D-xylulose-5-phosphate reductoisomerase [EC:1.1.1.267]+ko00900//Terpenoid backbone biosynthesis+ko01100//Metabolic pathways+ko01110//Biosynthesis of secondary metabolites	XP_002282761.1|4.7e-274|PREDICTED: 1-deoxy-D-xylulose 5-phosphate reductoisomerase, chloroplastic [Vitis vinifera]	GO:0044237//cellular metabolic process;GO:0006081//cellular aldehyde metabolic process;GO:0006796//phosphate-containing compound metabolic process;GO:0019682//glyceraldehyde-3-phosphate metabolic process;GO:0006082//organic acid metabolic process;GO:0016114//terpenoid biosynthetic process;GO:0071704//organic substance metabolic process;GO:0009058//biosynthetic process;GO:0006721//terpenoid metabo…
VIT_17s0000g08410	55.7333	70.2833	78.7267	105.737	47.3233	82.3667	102.49	98.12	K13343//peroxin-14+ko04146//Peroxisome	XP_002282743.1|3.1e-298|PREDICTED: peroxisomal membrane protein PEX14 isoform X1 [Vitis vinifera]	GO:0006605//protein targeting;GO:0051641//cellular localization;GO:0006625//protein targeting to peroxisome;GO:0015031//protein transport;GO:0071806//protein transmembrane transport;GO:0015919//peroxisomal membrane transport;GO:0006810//transport;GO:0044743//protein transmembrane import into intracellular organelle;GO:0016558//protein import into peroxisome matrix;GO:0071702//organic substance tr…
VIT_17s0000g08450	0	0.0133333	0.0133333	0	0.423333	3.30667	6.51	4.60333	K01673//carbonic anhydrase [EC:4.2.1.1]+ko00910//Nitrogen metabolism;K01673//carbonic anhydrase [EC:4.2.1.1]+ko00910//Nitrogen metabolism	XP_019081891.1|7.8e-152|PREDICTED: carbonic anhydrase 2 isoform X1 [Vitis vinifera]	GO:0015976//carbon utilization;GO:0005488//binding;GO:0043169//cation binding;GO:0016836//hydro-lyase activity;GO:0043167//ion binding;GO:0003824//catalytic activity;GO:0046914//transition metal ion binding;GO:0016829//lyase activity;GO:0004089//carbonate dehydratase activity;GO:0008270//zinc ion binding;GO:0046872//metal ion binding;GO:0016835//carbon-oxygen lyase activity;
VIT_17s0000g08480	4.15667	0.78	0.273333	0	2.08333	0.293333	0.0366667	0	K09422//transcription factor MYB, plant	XP_002279128.2|4.4e-125|PREDICTED: transcription factor WER [Vitis vinifera]	GO:0006357//regulation of transcription from RNA polymerase II promoter;GO:2001141//regulation of RNA biosynthetic process;GO:0065007//biological regulation;GO:2000112//regulation of cellular macromolecule biosynthetic process;GO:0051252//regulation of RNA metabolic process;GO:0006355//regulation of transcription, DNA-templated;GO:0031323//regulation of cellular metabolic process;GO:0009987//cell…
VIT_17s0000g08490	32.35	34.6333	24.0533	24.5767	13.1767	9.94	28.4867	23.5133	K03681//exosome complex component RRP40+ko03018//RNA degradation	XP_002282635.1|2.0e-129|PREDICTED: putative exosome complex component rrp40 isoform X1 [Vitis vinifera]	GO:0009057//macromolecule catabolic process;GO:0022613//ribonucleoprotein complex biogenesis;GO:0031123//RNA 3'-end processing;GO:0010629//negative regulation of gene expression;GO:0000469//cleavage involved in rRNA processing;GO:0048519//negative regulation of biological process;GO:0071028//nuclear mRNA surveillance;GO:0044248//cellular catabolic process;GO:0010468//regulation of gene expression…
VIT_17s0000g08500	12.36	11.0733	7.85667	8.38333	8.25667	6.15333	8.99667	7.38333	K02935//large subunit ribosomal protein L7/L12+ko03010//Ribosome	XP_002282612.1|4.7e-103|PREDICTED: uncharacterized protein LOC100246777 [Vitis vinifera]	GO:0044267//cellular protein metabolic process;GO:0044271//cellular nitrogen compound biosynthetic process;GO:0019538//protein metabolic process;GO:0140053//mitochondrial gene expression;GO:0009059//macromolecule biosynthetic process;GO:0006810//transport;GO:0010467//gene expression;GO:0044249//cellular biosynthetic process;GO:0006412//translation;GO:1901576//organic substance biosynthetic proces…
VIT_17s0000g08510	11.6233	5.34	2.85	4.86667	5.87667	3.89333	7.36333	5.30333	K04728//ataxia telangiectasia mutated family protein [EC:2.7.11.1]+ko03440//Homologous recombination	XP_010663170.1|0.0e+00|PREDICTED: uncharacterized protein LOC104882283 [Vitis vinifera]
VIT_17s0000g08520	20.2867	21.6933	34.75	39.09	19.7533	33.9467	57.1367	38.3967	K09680//type II pantothenate kinase [EC:2.7.1.33]+ko00770//Pantothenate and CoA biosynthesis+ko01100//Metabolic pathways;K09680//type II pantothenate kinase [EC:2.7.1.33]+ko00770//Pantothenate and CoA biosynthesis+ko01100//Metabolic pathways;K09680//type II pantothenate kinase [EC:2.7.1.33]+ko00770//Pantothenate and CoA biosynthesis+ko01100//Metabolic pathways;K09680//type II pantothenate kinase …	XP_002279079.1|0.0e+00|PREDICTED: pantothenate kinase 2 isoform X1 [Vitis vinifera]	GO:0051188//cofactor biosynthetic process;GO:1901293//nucleoside phosphate biosynthetic process;GO:0006807//nitrogen compound metabolic process;GO:0006163//purine nucleotide metabolic process;GO:0033866//nucleoside bisphosphate biosynthetic process;GO:1901362//organic cyclic compound biosynthetic process;GO:0009152//purine ribonucleotide biosynthetic process;GO:0008152//metabolic process;GO:00159…
VIT_17s0000g08530	14.9933	9.23333	2.36667	1.47667	22.6267	20.8867	10.09	2.47	K06573//solute carrier family 4 (anion exchanger), member 1;K13862//solute carrier family 4 (sodium borate transporter), member 11;K04733//interleukin-1 receptor-associated kinase 4 [EC:2.7.11.1]	XP_002511389.1|0.0e+00|PREDICTED: probable boron transporter 2 [Ricinus communis]	GO:0031224//intrinsic component of membrane;GO:0044425//membrane part;GO:0016020//membrane;GO:0016021//integral component of membrane;GO:0015291//secondary active transmembrane transporter activity;GO:0015318//inorganic molecular entity transmembrane transporter activity;GO:0008509//anion transmembrane transporter activity;GO:0015075//ion transmembrane transporter activity;GO:0022804//active tran…
VIT_17s0000g08540	22.7867	12.51	8.27667	4.41667	16.6067	6.34333	11.7833	7.14667		XP_002282452.1|4.1e-138|PREDICTED: GDSL esterase/lipase At5g62930 [Vitis vinifera]	GO:0016788//hydrolase activity, acting on ester bonds;GO:0016787//hydrolase activity;GO:0003824//catalytic activity;
VIT_17s0000g08560	39.3967	36.7067	64.27	56.1433	83.7867	72.8667	46.2667	45.18	K15283//solute carrier family 35, member E1	XP_002282424.1|1.3e-225|PREDICTED: phosphoenolpyruvate/phosphate translocator 1, chloroplastic [Vitis vinifera]	GO:0016021//integral component of membrane;GO:0016020//membrane;GO:0031224//intrinsic component of membrane;GO:0044425//membrane part;GO:0005215//transporter activity;
VIT_17s0000g08570	18.6533	17.3533	9.35667	6.10667	14.4333	7.03667	15.2	9.48667	K19042//E3 ubiquitin-protein ligase BOI and related proteins [EC:2.3.2.27];K19042//E3 ubiquitin-protein ligase BOI and related proteins [EC:2.3.2.27];K19042//E3 ubiquitin-protein ligase BOI and related proteins [EC:2.3.2.27];K19042//E3 ubiquitin-protein ligase BOI and related proteins [EC:2.3.2.27];K19042//E3 ubiquitin-protein ligase BOI and related proteins [EC:2.3.2.27];K19042//E3 ubiquitin-pro…	CAN75320.1|1.3e-193|hypothetical protein VITISV_003762 [Vitis vinifera]
VIT_17s0000g08580	26.0767	19.6233	6.78333	9.08333	11.9067	9.13	25.4733	18.4233	K06195//ApaG protein	CBI15013.3|2.1e-163|unnamed protein product, partial [Vitis vinifera]
VIT_17s0000g08590	3.13333	2.12667	0.803333	0.44	1.01	1.13333	0.806667	0.77	K09648//mitochondrial inner membrane protease subunit 2 [EC:3.4.21.-]+ko03060//Protein export;K09648//mitochondrial inner membrane protease subunit 2 [EC:3.4.21.-]+ko03060//Protein export;K09648//mitochondrial inner membrane protease subunit 2 [EC:3.4.21.-]+ko03060//Protein export;K09648//mitochondrial inner membrane protease subunit 2 [EC:3.4.21.-]+ko03060//Protein export	XP_010663154.1|4.4e-202|PREDICTED: uncharacterized protein LOC100245004 isoform X1 [Vitis vinifera]	GO:0016020//membrane;GO:0016021//integral component of membrane;GO:0031224//intrinsic component of membrane;GO:0044425//membrane part;
VIT_17s0000g08600	7.47667	5.36667	2.96	2.80667	8.27	4.27333	7.3	6.96667	K12272//signal recognition particle receptor subunit beta+ko03060//Protein export;K12272//signal recognition particle receptor subunit beta+ko03060//Protein export;K12272//signal recognition particle receptor subunit beta+ko03060//Protein export;K12272//signal recognition particle receptor subunit beta+ko03060//Protein export	XP_003634279.1|2.8e-143|PREDICTED: signal recognition particle receptor subunit beta [Vitis vinifera]	GO:0051716//cellular response to stimulus;GO:0007154//cell communication;GO:0065007//biological regulation;GO:0035556//intracellular signal transduction;GO:0050789//regulation of biological process;GO:0023052//signaling;GO:0007264//small GTPase mediated signal transduction;GO:0050794//regulation of cellular process;GO:0009987//cellular process;GO:0007165//signal transduction;GO:0050896//response …
VIT_17s0000g08610	9.69333	7.73333	8.61	14.9533	6.98667	5.89	9.37333	10.84	K19330//run domain Beclin-1 interacting and cysteine-rich containing protein;K19330//run domain Beclin-1 interacting and cysteine-rich containing protein	XP_003634247.1|0.0e+00|PREDICTED: uncharacterized protein LOC100853506 [Vitis vinifera]
VIT_17s0000g08620	6.54667	7.21667	3.07333	5.57333	3.04	2.90333	7.56333	7.33333	K14559//U3 small nucleolar RNA-associated protein MPP10+ko03008//Ribosome biogenesis in eukaryotes;K14559//U3 small nucleolar RNA-associated protein MPP10+ko03008//Ribosome biogenesis in eukaryotes	XP_003634246.1|2.7e-305|PREDICTED: U3 small nucleolar ribonucleoprotein protein MPP10 [Vitis vinifera]	GO:0042274//ribosomal small subunit biogenesis;GO:0090304//nucleic acid metabolic process;GO:0016070//RNA metabolic process;GO:0034470//ncRNA processing;GO:0006364//rRNA processing;GO:0030490//maturation of SSU-rRNA;GO:0009987//cellular process;GO:0044238//primary metabolic process;GO:0006139//nucleobase-containing compound metabolic process;GO:0022613//ribonucleoprotein complex biogenesis;GO:000…
VIT_17s0000g08630	8.74667	7.62333	5.17667	7.26333	8.05	4.99333	6.73	6.76333		XP_002278928.1|6.5e-110|PREDICTED: uncharacterized protein LOC100246841 [Vitis vinifera]	GO:0016020//membrane;GO:0016021//integral component of membrane;GO:0044425//membrane part;GO:0031224//intrinsic component of membrane;
VIT_17s0000g08660	26.65	27.57	18.08	18.1967	36.75	31.9633	20.51	22.91	K00766//anthranilate phosphoribosyltransferase [EC:2.4.2.18]+ko01230//Biosynthesis of amino acids+ko01100//Metabolic pathways+ko01110//Biosynthesis of secondary metabolites+ko00400//Phenylalanine, tyrosine and tryptophan biosynthesis	XP_002282228.1|6.7e-219|PREDICTED: anthranilate phosphoribosyltransferase, chloroplastic [Vitis vinifera]	GO:0006586//indolalkylamine metabolic process;GO:0018130//heterocycle biosynthetic process;GO:0044237//cellular metabolic process;GO:1901607//alpha-amino acid biosynthetic process;GO:0006082//organic acid metabolic process;GO:0044238//primary metabolic process;GO:0016053//organic acid biosynthetic process;GO:0046483//heterocycle metabolic process;GO:0043436//oxoacid metabolic process;GO:0019438//…
VIT_17s0000g08670	60.8633	51.0533	25.8667	22.3233	36.8233	22.4333	34.8833	28.3867	K03676//glutaredoxin 3	XP_002282196.1|4.4e-63|PREDICTED: glutaredoxin [Vitis vinifera]	GO:0042592//homeostatic process;GO:0050794//regulation of cellular process;GO:0045454//cell redox homeostasis;GO:0065008//regulation of biological quality;GO:0019725//cellular homeostasis;GO:0065007//biological regulation;GO:0050789//regulation of biological process;GO:0009987//cellular process;GO:0005623//cell;GO:0015036//disulfide oxidoreductase activity;GO:0016491//oxidoreductase activity;GO:0…
VIT_17s0000g08680	7.36667	0.266667	0.126667	0.0333333	4.41333	0.696667	0.476667	0.0766667		XP_010663148.1|0.0e+00|PREDICTED: uncharacterized protein LOC100257111 isoform X1 [Vitis vinifera]	GO:0016021//integral component of membrane;GO:0031224//intrinsic component of membrane;GO:0016020//membrane;GO:0044425//membrane part;
VIT_17s0000g08690	5.13667	4.17333	2.57	3.97333	3.29333	2.14667	3.03	3.39667	K17868//diphthine methyl ester acylhydrolase [EC:3.1.1.97];K17868//diphthine methyl ester acylhydrolase [EC:3.1.1.97]	XP_002282140.1|6.8e-207|PREDICTED: diphthine methyltransferase homolog [Vitis vinifera]
VIT_17s0000g08720	2.37333	0.856667	0.383333	1.04667	0.07	0.32	0.0966667	1.21333	K04733//interleukin-1 receptor-associated kinase 4 [EC:2.7.11.1];K04733//interleukin-1 receptor-associated kinase 4 [EC:2.7.11.1]	CBI15002.3|0.0e+00|unnamed protein product, partial [Vitis vinifera]	GO:0006793//phosphorus metabolic process;GO:0006807//nitrogen compound metabolic process;GO:0044237//cellular metabolic process;GO:0043170//macromolecule metabolic process;GO:0044267//cellular protein metabolic process;GO:0044260//cellular macromolecule metabolic process;GO:0006464//cellular protein modification process;GO:0006796//phosphate-containing compound metabolic process;GO:0044238//prima…
VIT_17s0000g08730	5.76333	5.97333	2.45	2.52333	3.59667	2.65667	5.11	4.58333	K04354//serine/threonine-protein phosphatase 2A regulatory subunit B+ko03015//mRNA surveillance pathway;K04354//serine/threonine-protein phosphatase 2A regulatory subunit B+ko03015//mRNA surveillance pathway;K04354//serine/threonine-protein phosphatase 2A regulatory subunit B+ko03015//mRNA surveillance pathway;K04354//serine/threonine-protein phosphatase 2A regulatory subunit B+ko03015//mRNA surv…	XP_010663145.1|3.1e-297|PREDICTED: serine/threonine protein phosphatase 2A 55 kDa regulatory subunit B beta isoform isoform X2 [Vitis vinifera]	GO:0000278//mitotic cell cycle;GO:0032502//developmental process;GO:0044237//cellular metabolic process;GO:0006470//protein dephosphorylation;GO:0043170//macromolecule metabolic process;GO:0006793//phosphorus metabolic process;GO:0016311//dephosphorylation;GO:0070262//peptidyl-serine dephosphorylation;GO:0009987//cellular process;GO:0006796//phosphate-containing compound metabolic process;GO:0036…
VIT_17s0000g08750	13.9133	2.58333	1.02667	1.13667	3.09	1.03	2.28	2.14667		XP_002278685.1|0.0e+00|PREDICTED: protein MICRORCHIDIA 6 isoform X1 [Vitis vinifera]	GO:0050794//regulation of cellular process;GO:1901360//organic cyclic compound metabolic process;GO:0044237//cellular metabolic process;GO:0031047//gene silencing by RNA;GO:0048583//regulation of response to stimulus;GO:0044238//primary metabolic process;GO:0080188//RNA-directed DNA methylation;GO:0006304//DNA modification;GO:0010605//negative regulation of macromolecule metabolic process;GO:0010…
VIT_17s0000g08770	4.28	9.77	9.92333	16.5533	15.5133	12.2333	15.1733	23.6	K04733//interleukin-1 receptor-associated kinase 4 [EC:2.7.11.1]	XP_010663140.1|0.0e+00|PREDICTED: cysteine-rich receptor-like protein kinase 2 [Vitis vinifera]
VIT_17s0000g08780	0	0	1.5	2.28333	1.37333	2.72667	1.23333	1.09333		CBI14997.3|1.1e-202|unnamed protein product, partial [Vitis vinifera]	GO:0031224//intrinsic component of membrane;GO:0016020//membrane;GO:0016021//integral component of membrane;GO:0044425//membrane part;
VIT_17s0000g08790	27.67	29.6767	13.8067	13.8233	14.9067	7.33667	30.19	17.39	K07739//elongator complex protein 3 [EC:2.3.1.48]	XP_002263464.1|1.9e-197|PREDICTED: uncharacterized protein LOC100265372 [Vitis vinifera]	GO:0016021//integral component of membrane;GO:0031224//intrinsic component of membrane;GO:0044425//membrane part;GO:0016020//membrane;
VIT_17s0000g08810	18.8633	26.2333	23.9133	36.04	14.81	18.7367	24.73	23.6033	K20299//vacuolar protein sorting-associated protein 53;K11838//ubiquitin carboxyl-terminal hydrolase 7 [EC:3.4.19.12];K18626//trichohyalin;K18626//trichohyalin;K19720//collagen, type III, alpha+ko04933//AGE-RAGE signaling pathway in diabetic complications;K18626//trichohyalin;K19720//collagen, type III, alpha+ko04933//AGE-RAGE signaling pathway in diabetic complications;K18626//trichohyalin;K1972…	XP_010663138.1|0.0e+00|PREDICTED: protein MODIFIER OF SNC1 1 [Vitis vinifera]
VIT_17s0000g08820	3.03333	4.68667	2.59	3.25	5.15667	4.57	4.92333	3.49667	K01510//apyrase [EC:3.6.1.5]+ko00230//Purine metabolism+ko00240//Pyrimidine metabolism;K01510//apyrase [EC:3.6.1.5]+ko00230//Purine metabolism+ko00240//Pyrimidine metabolism	CBI14994.3|0.0e+00|unnamed protein product, partial [Vitis vinifera]	GO:0016020//membrane;GO:0044425//membrane part;GO:0016021//integral component of membrane;GO:0031224//intrinsic component of membrane;GO:0003824//catalytic activity;GO:0016787//hydrolase activity;
VIT_17s0000g08830	56.8833	36.6267	56.5033	70.06	58.7533	75.0267	85.4133	82.21	K07893//Ras-related protein Rab-6A	CBI14992.3|1.9e-141|unnamed protein product, partial [Vitis vinifera]
VIT_17s0000g08840	48.4167	49.2067	52.1767	45.36	53.4833	53.6267	42.5867	39.89	K07512//mitochondrial trans-2-enoyl-CoA reductase [EC:1.3.1.38]+ko01100//Metabolic pathways+ko00062//Fatty acid elongation+ko01212//Fatty acid metabolism	XP_010663136.1|1.4e-96|PREDICTED: probable trans-2-enoyl-CoA reductase, mitochondrial [Vitis vinifera]	GO:0033554//cellular response to stress;GO:0070887//cellular response to chemical stimulus;GO:0042221//response to chemical;GO:0009987//cellular process;GO:0006979//response to oxidative stress;GO:0051716//cellular response to stimulus;GO:0006950//response to stress;GO:0034599//cellular response to oxidative stress;GO:0050896//response to stimulus;GO:0005737//cytoplasm;GO:0044424//intracellular p…
VIT_17s0000g08850	7.60667	5.68333	6.73	5.36333	6.93667	6.43333	6.87333	5.42667	K19996//phosphatidylinositol transfer protein SFH5	XP_003634267.1|5.3e-146|PREDICTED: phosphatidylinositol transfer protein CSR1 [Vitis vinifera]	GO:0009507//chloroplast;GO:0044464//cell part;GO:0043227//membrane-bounded organelle;GO:0043226//organelle;GO:0005623//cell;GO:0044444//cytoplasmic part;GO:0009536//plastid;GO:0044424//intracellular part;GO:0043231//intracellular membrane-bounded organelle;GO:0043229//intracellular organelle;GO:0005737//cytoplasm;GO:0005622//intracellular;
VIT_17s0000g08860	3.29333	0.663333	0.0633333	0.0633333	3	0.366667	0.32	0	K18726//FAS-associated factor 2	XP_002281747.1|3.5e-219|PREDICTED: plant UBX domain-containing protein 10 [Vitis vinifera]
VIT_17s0000g08870	5.28667	2.31	0.366667	0.263333	6.25333	1.18	1.57	0.206667		CBI14987.3|3.0e-287|unnamed protein product, partial [Vitis vinifera]
VIT_17s0000g08880	3.47667	2.75	1.94667	2.33	2.99333	1.24	3.11333	1.89	K11323//histone arginine demethylase JMJD6 [EC:1.14.11.-];K11323//histone arginine demethylase JMJD6 [EC:1.14.11.-];K11323//histone arginine demethylase JMJD6 [EC:1.14.11.-];K11323//histone arginine demethylase JMJD6 [EC:1.14.11.-]	CBI14986.3|5.2e-306|unnamed protein product, partial [Vitis vinifera]
VIT_17s0000g08890	37.6167	44.6133	33.07	51.98	35.9733	27.4767	32.3467	41.0667	K13525//transitional endoplasmic reticulum ATPase+ko04141//Protein processing in endoplasmic reticulum	CAN61919.1|0.0e+00|hypothetical protein VITISV_038729 [Vitis vinifera]	GO:0051301//cell division;GO:0009987//cellular process;GO:0032553//ribonucleotide binding;GO:0035639//purine ribonucleoside triphosphate binding;GO:1901265//nucleoside phosphate binding;GO:0097367//carbohydrate derivative binding;GO:0043168//anion binding;GO:0032559//adenyl ribonucleotide binding;GO:0017076//purine nucleotide binding;GO:0032555//purine ribonucleotide binding;GO:0016787//hydrolase…
VIT_17s0000g08900	6.31333	1.64667	2.36333	1.08667	4.86333	1.05	1.98667	0.433333	K17422//large subunit ribosomal protein L41;K00924//kinase [EC:2.7.1.-]	XP_003634262.1|0.0e+00|PREDICTED: probable LRR receptor-like serine/threonine-protein kinase At4g26540 [Vitis vinifera]
VIT_17s0000g08910	0.92	1.48667	0.6	1.23667	0.666667	0.456667	1.01667	2.67	K11550//kinetochore protein Spc25, animal type	XP_010663127.1|6.6e-177|PREDICTED: kinetochore protein Spc25 [Vitis vinifera]
VIT_17s0000g08920	6.15	0.04	0.04	0.146667	1.97	0.253333	0.233333	0.443333	K11153//retinol dehydrogenase 12 [EC:1.1.1.300]+ko01100//Metabolic pathways	XP_002281557.1|2.1e-183|PREDICTED: short-chain dehydrogenase TIC 32, chloroplastic isoform X2 [Vitis vinifera]	GO:0016491//oxidoreductase activity;GO:0003824//catalytic activity;
VIT_17s0000g08930	19.5633	18.2867	6.86	9.72667	13.12	8.57333	11.7833	11.9467	K13111//WD40 repeat-containing protein SMU1	XP_002281533.1|2.1e-301|PREDICTED: suppressor of mec-8 and unc-52 protein homolog 1 isoform X1 [Vitis vinifera]
VIT_17s0000g08940	14.4333	14.6433	4.49667	7.44	4.17667	2.23667	9.22667	11.4167	K22824//;K22824//	XP_002281490.1|4.0e-191|PREDICTED: FKBP12-interacting protein of 37 kDa isoform X1 [Vitis vinifera]	GO:0006139//nucleobase-containing compound metabolic process;GO:0000381//regulation of alternative mRNA splicing, via spliceosome;GO:1903311//regulation of mRNA metabolic process;GO:0031323//regulation of cellular metabolic process;GO:0048024//regulation of mRNA splicing, via spliceosome;GO:0080090//regulation of primary metabolic process;GO:0009451//RNA modification;GO:0006725//cellular aromatic…
VIT_17s0000g08950	6.66667	4.62	2.60667	3.78	3.78333	1.79333	2.78	4.38	K13094//RNA-binding protein 5/10;K13094//RNA-binding protein 5/10;K13094//RNA-binding protein 5/10;K13094//RNA-binding protein 5/10;K13094//RNA-binding protein 5/10	XP_010663120.1|3.5e-291|PREDICTED: uncharacterized protein LOC100245077 isoform X1 [Vitis vinifera]	GO:0005488//binding;GO:1901363//heterocyclic compound binding;GO:0097159//organic cyclic compound binding;GO:0003676//nucleic acid binding;
VIT_17s0000g08970	8.84	5.68	10.12	11.9433	9.37667	11.2467	10.05	8.39	K13192//RNA-binding protein 26;K16903//L-tryptophan---pyruvate aminotransferase [EC:2.6.1.99]+ko00380//Tryptophan metabolism+ko01100//Metabolic pathways;K13192//RNA-binding protein 26;K21952//CASK-interacting protein;K13192//RNA-binding protein 26;K21952//CASK-interacting protein;K13192//RNA-binding protein 26;K21952//CASK-interacting protein;K13192//RNA-binding protein 26;K21952//CASK-interactin…	XP_010663115.1|2.6e-279|PREDICTED: proline-rich receptor-like protein kinase PERK10 isoform X1 [Vitis vinifera]	GO:0016740//transferase activity;GO:0003824//catalytic activity;GO:0016757//transferase activity, transferring glycosyl groups;
VIT_17s0000g08990	3.18333	8.55	2.61667	1.47333	4.83333	9.87333	4.29	0.726667	K16903//L-tryptophan---pyruvate aminotransferase [EC:2.6.1.99]+ko00380//Tryptophan metabolism+ko01100//Metabolic pathways	XP_002281408.1|5.8e-278|PREDICTED: tryptophan aminotransferase-related protein 2 [Vitis vinifera]	GO:0016846//carbon-sulfur lyase activity;GO:0016829//lyase activity;GO:0003824//catalytic activity;
VIT_17s0000g09020	1.87333	1.95	2.13667	1.70667	1.28333	2.03667	1.71333	0.946667		XP_003634252.1|3.4e-75|PREDICTED: protein POOR HOMOLOGOUS SYNAPSIS 1 isoform X1 [Vitis vinifera]
VIT_17s0000g09030	0.23	0.276667	0.476667	5.9	0.163333	1.23	3.43333	4.91	K13457//disease resistance protein RPM1+ko04626//Plant-pathogen interaction	XP_002278135.1|4.7e-144|PREDICTED: probable disease resistance protein At1g58602 [Vitis vinifera]
VIT_17s0000g09050	5.01667	0.873333	1.07	0.17	2.48667	2.22333	2.43667	0.763333		XP_003634244.1|1.3e-63|PREDICTED: uncharacterized protein LOC100852763 [Vitis vinifera]
VIT_17s0000g09060	3.31	1.65	1.65	1.69	3.44	3.04667	2.09	1.20333		XP_002278083.1|3.8e-185|PREDICTED: uncharacterized protein LOC100263889 [Vitis vinifera]
VIT_17s0000g09070	22.1733	22.7333	21.5433	28.5067	17.84	20.2167	27.0233	32.14	K06067//histone deacetylase 1/2 [EC:3.5.1.98]	XP_010663108.1|5.5e-284|PREDICTED: histone deacetylase 6 [Vitis vinifera]	GO:0009987//cellular process;GO:0032774//RNA biosynthetic process;GO:0006807//nitrogen compound metabolic process;GO:0044238//primary metabolic process;GO:0044249//cellular biosynthetic process;GO:0090304//nucleic acid metabolic process;GO:0060255//regulation of macromolecule metabolic process;GO:0009889//regulation of biosynthetic process;GO:0044237//cellular metabolic process;GO:0034645//cellul…
VIT_17s0000g09080	16.6433	1.22333	0.25	0.156667	9.05	1.99333	1.88667	0.62	K09422//transcription factor MYB, plant;K09422//transcription factor MYB, plant	XP_002278063.1|4.6e-199|PREDICTED: protein ODORANT1 isoform X1 [Vitis vinifera]	GO:0097159//organic cyclic compound binding;GO:0003677//DNA binding;GO:0005488//binding;GO:0003676//nucleic acid binding;GO:1901363//heterocyclic compound binding;
VIT_17s0053g00670	0.42	0.656667	0.74	1.15	0.433333	0.85	0.54	0.796667	K22733//magnesium transporter;K06180//23S rRNA pseudouridine1911/1915/1917 synthase [EC:5.4.99.23]	XP_002271266.1|0.0e+00|PREDICTED: pentatricopeptide repeat-containing protein At3g16610 [Vitis vinifera]	GO:0009987//cellular process;GO:0009451//RNA modification;GO:0090304//nucleic acid metabolic process;GO:1901360//organic cyclic compound metabolic process;GO:0006807//nitrogen compound metabolic process;GO:0044260//cellular macromolecule metabolic process;GO:0034641//cellular nitrogen compound metabolic process;GO:0044237//cellular metabolic process;GO:0071704//organic substance metabolic process…
VIT_17s0053g00680	55.22	44.1533	46.29	39.4633	68.92	49.1933	29.6567	37.4933	K11593//eukaryotic translation initiation factor 2C	XP_012079244.1|0.0e+00|protein argonaute 1 [Jatropha curcas]	GO:0019222//regulation of metabolic process;GO:0031047//gene silencing by RNA;GO:0010629//negative regulation of gene expression;GO:0009987//cellular process;GO:0048519//negative regulation of biological process;GO:0050789//regulation of biological process;GO:0010605//negative regulation of macromolecule metabolic process;GO:0065007//biological regulation;GO:0016458//gene silencing;GO:0009892//ne…
VIT_17s0053g00710	11.4133	1.02	0.2	0.486667	2.56	0.143333	0.82	1.29	K11714//rhamnogalacturonan II specific xylosyltransferase [EC:2.4.2.-];K11714//rhamnogalacturonan II specific xylosyltransferase [EC:2.4.2.-]	XP_002270793.2|1.8e-199|PREDICTED: uncharacterized protein At4g15970-like [Vitis vinifera]
VIT_17s0053g00750	9.11	6.12333	5.42333	6.03667	9.23667	6.68333	4.47	3.70667	K04733//interleukin-1 receptor-associated kinase 4 [EC:2.7.11.1];K00430//peroxidase [EC:1.11.1.7]+ko01100//Metabolic pathways+ko01110//Biosynthesis of secondary metabolites+ko00940//Phenylpropanoid biosynthesis	XP_002271336.1|1.2e-182|PREDICTED: uncharacterized protein LOC100240946 isoform X1 [Vitis vinifera]
VIT_17s0053g00760	11.5567	11.0967	17.58	22.02	8.74333	10.21	13.31	14.5867	K13195//cold-inducible RNA-binding protein;K13195//cold-inducible RNA-binding protein	XP_002271224.1|1.9e-77|PREDICTED: glycine-rich RNA-binding protein 3, mitochondrial [Vitis vinifera]	GO:1901363//heterocyclic compound binding;GO:0003723//RNA binding;GO:0097159//organic cyclic compound binding;GO:0003676//nucleic acid binding;GO:0005488//binding;
VIT_17s0053g00780	6.27667	3.24667	5.88	8.45667	6.93333	5.02333	2.93333	2.51	K09338//homeobox-leucine zipper protein;K09338//homeobox-leucine zipper protein;K09338//homeobox-leucine zipper protein	XP_002271012.1|0.0e+00|PREDICTED: homeobox-leucine zipper protein HDG11 isoform X2 [Vitis vinifera]
VIT_17s0053g00810	0.966667	0.996667	0.773333	0.436667	1.46333	0.783333	0.83	1.10333	K05391//cyclic nucleotide gated channel, plant+ko04626//Plant-pathogen interaction	XP_019082051.1|2.3e-124|PREDICTED: probable cyclic nucleotide-gated ion channel 20, chloroplastic isoform X2 [Vitis vinifera]
VIT_17s0053g00850	2.71333	2.16667	1.77333	3.10667	4.71333	2.34333	2.20333	3.7	K05391//cyclic nucleotide gated channel, plant+ko04626//Plant-pathogen interaction;K05391//cyclic nucleotide gated channel, plant+ko04626//Plant-pathogen interaction	XP_010663940.1|5.5e-127|PREDICTED: probable cyclic nucleotide-gated ion channel 20, chloroplastic isoform X3 [Vitis vinifera]
VIT_17s0053g00890	0.96	0.846667	0.303333	0.813333	1.12	0.586667	0.66	1.11	K05391//cyclic nucleotide gated channel, plant+ko04626//Plant-pathogen interaction	XP_019082054.1|1.4e-123|PREDICTED: probable cyclic nucleotide-gated ion channel 20, chloroplastic isoform X2 [Vitis vinifera]
VIT_17s0053g00950	4.81	3.51	2.82333	3.26333	8.29	2.55	2.58333	3.85	K05391//cyclic nucleotide gated channel, plant+ko04626//Plant-pathogen interaction;K05391//cyclic nucleotide gated channel, plant+ko04626//Plant-pathogen interaction	XP_010663941.1|4.5e-182|PREDICTED: probable cyclic nucleotide-gated ion channel 20, chloroplastic isoform X1 [Vitis vinifera]
VIT_17s0053g00970	9.73667	4.74	3.43	4.01667	4.41667	2	4.58667	2.82333	K13462//guanine nucleotide-exchange factor;K13462//guanine nucleotide-exchange factor;K13462//guanine nucleotide-exchange factor;K22422//protein downstream neighbor of Son;K17964//leucine-rich PPR motif-containing protein, mitochondrial;K18328//lariat debranching enzyme [EC:3.1.-.-]	CBI35309.3|3.3e-53|unnamed protein product, partial [Vitis vinifera]	GO:0046578//regulation of Ras protein signal transduction;GO:0010646//regulation of cell communication;GO:1902531//regulation of intracellular signal transduction;GO:0032012//regulation of ARF protein signal transduction;GO:0051056//regulation of small GTPase mediated signal transduction;GO:0009966//regulation of signal transduction;GO:0048583//regulation of response to stimulus;GO:0023051//regul…
VIT_17s0053g00980	5.94333	5.73	6.13333	9.62	7.69333	3.21667	6.39667	7.48667	K09539//DnaJ homolog subfamily C member 19;K09539//DnaJ homolog subfamily C member 19	CBI35310.3|1.1e-67|unnamed protein product, partial [Vitis vinifera]
VIT_17s0053g00990	6.36	385.017	209.83	21.3533	15.8467	195.807	194.55	32.4833	K20628//expansin	XP_002269517.1|3.0e-148|PREDICTED: expansin-A10 [Vitis vinifera]	GO:0009987//cellular process;GO:0045229//external encapsulating structure organization;GO:0071554//cell wall organization or biogenesis;GO:0071840//cellular component organization or biogenesis;GO:0071669//plant-type cell wall organization or biogenesis;GO:0016043//cellular component organization;GO:0009664//plant-type cell wall organization;GO:0071555//cell wall organization;GO:0005623//cell;GO:…
VIT_17s0053g01010	150.203	109.653	63.88	73.8733	88.96	94.18	94.3567	64.51	K03124//transcription initiation factor TFIIB+ko03022//Basal transcription factors	XP_002269045.1|2.1e-176|PREDICTED: transcription initiation factor IIB-2 [Vitis vinifera]	GO:0009889//regulation of biosynthetic process;GO:0016043//cellular component organization;GO:0006725//cellular aromatic compound metabolic process;GO:0044271//cellular nitrogen compound biosynthetic process;GO:1901576//organic substance biosynthetic process;GO:0071704//organic substance metabolic process;GO:1903506//regulation of nucleic acid-templated transcription;GO:0065004//protein-DNA compl…
VIT_04s0008g04000	341.71	149.223	24.7967	35.5367	1171.81	920.427	208.847	5.14333	K06699//proteasome activator subunit 4+ko03050//Proteasome	CBI20911.3|3.8e-53|unnamed protein product, partial [Vitis vinifera]
VIT_04s0008g04010	5.1	5.72	1.15667	2.05	1.53333	1.69333	1.69333	1.30667	K11090//lupus La protein;K11090//lupus La protein;K11090//lupus La protein;K11090//lupus La protein	CBI20908.3|1.1e-143|unnamed protein product, partial [Vitis vinifera]	GO:0009987//cellular process;GO:0006139//nucleobase-containing compound metabolic process;GO:0046483//heterocycle metabolic process;GO:0044238//primary metabolic process;GO:0034641//cellular nitrogen compound metabolic process;GO:0044260//cellular macromolecule metabolic process;GO:0006807//nitrogen compound metabolic process;GO:0090304//nucleic acid metabolic process;GO:0006396//RNA processing;G…
VIT_04s0008g04020	9.35667	28.9033	8.83667	4.2	6.56	343.95	43.06	0.03	K12472//epidermal growth factor receptor substrate 15+ko04144//Endocytosis;K06699//proteasome activator subunit 4+ko03050//Proteasome;K12472//epidermal growth factor receptor substrate 15+ko04144//Endocytosis;K06699//proteasome activator subunit 4+ko03050//Proteasome;K12472//epidermal growth factor receptor substrate 15+ko04144//Endocytosis;K06699//proteasome activator subunit 4+ko03050//Proteaso…	XP_010648807.1|6.4e-75|PREDICTED: BURP domain protein RD22-like [Vitis vinifera]
VIT_04s0008g04030	1.66	0.913333	0.136667	0.426667	0.286667	0.58	0.0666667	0	K12472//epidermal growth factor receptor substrate 15+ko04144//Endocytosis
VIT_04s0008g04040	0.0433333	0	0	0	0.0733333	3.40333	0.346667	0	K12472//epidermal growth factor receptor substrate 15+ko04144//Endocytosis	XP_019074911.1|6.6e-110|PREDICTED: BURP domain protein RD22-like [Vitis vinifera]
VIT_04s0008g04060	183.677	40.11	12.4633	6.43	44.85	2158.13	351.473	0.283333	K12472//epidermal growth factor receptor substrate 15+ko04144//Endocytosis;K06699//proteasome activator subunit 4+ko03050//Proteasome;K12472//epidermal growth factor receptor substrate 15+ko04144//Endocytosis;K06699//proteasome activator subunit 4+ko03050//Proteasome	XP_002284380.1|8.6e-171|PREDICTED: BURP domain-containing protein 3 [Vitis vinifera]
VIT_04s0008g04150	3.93	0.02	0	0	0.273333	0	0.01	0	K12472//epidermal growth factor receptor substrate 15+ko04144//Endocytosis;K12472//epidermal growth factor receptor substrate 15+ko04144//Endocytosis	CAN63067.1|2.7e-181|hypothetical protein VITISV_031226 [Vitis vinifera]
VIT_04s0008g04160	29.1067	0.33	0	0.0333333	2.69667	0.08	0.09	0.0533333	K12472//epidermal growth factor receptor substrate 15+ko04144//Endocytosis;K12472//epidermal growth factor receptor substrate 15+ko04144//Endocytosis;K12472//epidermal growth factor receptor substrate 15+ko04144//Endocytosis	XP_002284434.1|1.3e-205|PREDICTED: BURP domain protein RD22-like isoform X1 [Vitis vinifera]
VIT_04s0008g04170	1.01667	0.82	0.513333	1.83	0	0	0.0233333	0.05	K05747//Wiskott-Aldrich syndrome protein+ko04144//Endocytosis	XP_002950747.1|3.4e-07|hypothetical protein VOLCADRAFT_104860 [Volvox carteri f. nagariensis]
VIT_04s0008g04180	0.233333	0.103333	0.04	6.06	0.02	0.03	0.55	1.39667		XP_002284453.1|6.7e-236|PREDICTED: putative transporter arsB [Vitis vinifera]	GO:0051179//localization;GO:0006810//transport;GO:0055085//transmembrane transport;GO:0051234//establishment of localization;GO:0016021//integral component of membrane;GO:0044425//membrane part;GO:0031224//intrinsic component of membrane;GO:0016020//membrane;
VIT_04s0008g04190	4.63	5.38333	1.89333	2.47667	2.50667	1.19667	4.75	3.62	K22414//polymerase delta-interacting protein 3;K22414//polymerase delta-interacting protein 3	XP_003631827.2|0.0e+00|PREDICTED: protein ANTI-SILENCING 1 [Vitis vinifera]	GO:0051252//regulation of RNA metabolic process;GO:0006323//DNA packaging;GO:0045934//negative regulation of nucleobase-containing compound metabolic process;GO:0080090//regulation of primary metabolic process;GO:0010556//regulation of macromolecule biosynthetic process;GO:0016043//cellular component organization;GO:0006996//organelle organization;GO:0031507//heterochromatin assembly;GO:2001141//…
VIT_04s0008g04210	56.7233	68.6467	25.2733	32.7533	21.61	37.6433	81.9267	126.677	K02349//DNA polymerase theta [EC:2.7.7.7]	XP_002284484.1|1.1e-94|PREDICTED: two-on-two hemoglobin-3 [Vitis vinifera]	GO:0036293//response to decreased oxygen levels;GO:0070482//response to oxygen levels;GO:0006950//response to stress;GO:0001666//response to hypoxia;GO:0009628//response to abiotic stimulus;GO:0050896//response to stimulus;GO:0008144//drug binding;GO:0019825//oxygen binding;GO:0140104//molecular carrier activity;GO:0005488//binding;GO:0005344//oxygen carrier activity;
VIT_04s0008g04220	12.9367	14.48	11.22	13.1467	11.68	8.53667	14.1967	20.64	K08287//dual-specificity kinase [EC:2.7.12.1];K08287//dual-specificity kinase [EC:2.7.12.1];K08287//dual-specificity kinase [EC:2.7.12.1];K08287//dual-specificity kinase [EC:2.7.12.1];K08287//dual-specificity kinase [EC:2.7.12.1];K08287//dual-specificity kinase [EC:2.7.12.1];K08287//dual-specificity kinase [EC:2.7.12.1];K08287//dual-specificity kinase [EC:2.7.12.1];K08287//dual-specificity kinase…	XP_002284488.1|9.1e-236|PREDICTED: serine/threonine-protein kinase AFC3 isoform X1 [Vitis vinifera]	GO:0071704//organic substance metabolic process;GO:1901564//organonitrogen compound metabolic process;GO:0006796//phosphate-containing compound metabolic process;GO:0046777//protein autophosphorylation;GO:0044260//cellular macromolecule metabolic process;GO:0008152//metabolic process;GO:0009987//cellular process;GO:0043412//macromolecule modification;GO:0006807//nitrogen compound metabolic proces…
VIT_04s0008g04240	43.9467	9.82333	11.4967	4.96333	16.7567	5.82667	16.4933	6.71333		XP_002281853.1|1.0e-94|PREDICTED: photosynthetic NDH subunit of subcomplex B 3, chloroplastic [Vitis vinifera]	GO:0051540//metal cluster binding;GO:0016491//oxidoreductase activity;GO:0048037//cofactor binding;GO:0009055//electron transfer activity;GO:0005488//binding;GO:0051536//iron-sulfur cluster binding;GO:0003824//catalytic activity;
VIT_04s0008g04250	2.49667	0.66	0.18	0.01	3.28	1.78667	0.876667	0.17	K07767//katanin p60 ATPase-containing subunit A1 [EC:3.6.4.3];K15849//bifunctional aspartate aminotransferase and glutamate/aspartate-prephenate aminotransferase [EC:2.6.1.1 2.6.1.78 2.6.1.79]+ko01230//Biosynthesis of amino acids+ko00960//Tropane, piperidine and pyridine alkaloid biosynthesis+ko00350//Tyrosine metabolism+ko01100//Metabolic pathways+ko00950//Isoquinoline alkaloid biosynthesis+ko01…	XP_002284514.1|3.0e-229|PREDICTED: uncharacterized protein LOC100255998 [Vitis vinifera]	GO:0009058//biosynthetic process;GO:0008152//metabolic process;GO:0043168//anion binding;GO:0070279//vitamin B6 binding;GO:0019842//vitamin binding;GO:0050662//coenzyme binding;GO:0008144//drug binding;GO:1901363//heterocyclic compound binding;GO:0016740//transferase activity;GO:0003824//catalytic activity;GO:0030170//pyridoxal phosphate binding;GO:0036094//small molecule binding;GO:0043167//ion …
VIT_04s0008g04270	10.0767	10.85	8.23333	4.15333	22.2533	7.34	11.3567	3.63667	K11584//serine/threonine-protein phosphatase 2A regulatory subunit B'+ko03015//mRNA surveillance pathway;K11584//serine/threonine-protein phosphatase 2A regulatory subunit B'+ko03015//mRNA surveillance pathway	XP_002284526.1|4.7e-286|PREDICTED: serine/threonine protein phosphatase 2A 57 kDa regulatory subunit B' iota isoform [Vitis vinifera]	GO:0007154//cell communication;GO:0050789//regulation of biological process;GO:0065007//biological regulation;GO:0007165//signal transduction;GO:0050896//response to stimulus;GO:0009987//cellular process;GO:0050794//regulation of cellular process;GO:0023052//signaling;GO:0051716//cellular response to stimulus;GO:0000159//protein phosphatase type 2A complex;GO:0008287//protein serine/threonine pho…
VIT_04s0008g04280	30.0867	31.8567	37.11	54.7033	36.86	37.9433	37.7867	39.09	K13148//integrator complex subunit 11 [EC:3.1.27.-]	XP_002284536.2|6.1e-246|PREDICTED: E3 ubiquitin-protein ligase At1g63170 [Vitis vinifera]	GO:0016020//membrane;GO:0031224//intrinsic component of membrane;GO:0016021//integral component of membrane;GO:0044425//membrane part;GO:0046914//transition metal ion binding;GO:0046872//metal ion binding;GO:0005488//binding;GO:0043169//cation binding;GO:0008270//zinc ion binding;GO:0043167//ion binding;
VIT_04s0008g04290	10.1467	13.4533	10.5167	20.52	7.89	8.10667	9.32	16.76	K05747//Wiskott-Aldrich syndrome protein+ko04144//Endocytosis;K19720//collagen, type III, alpha+ko04933//AGE-RAGE signaling pathway in diabetic complications;K03145//transcription elongation factor S-II;K05747//Wiskott-Aldrich syndrome protein+ko04144//Endocytosis;K19720//collagen, type III, alpha+ko04933//AGE-RAGE signaling pathway in diabetic complications;K03145//transcription elongation facto…	XP_002281873.1|0.0e+00|PREDICTED: uncharacterized protein LOC100267937 [Vitis vinifera]
VIT_04s0008g04300	59.1	38.6033	20.2433	29.73	27.97	16.3333	40.5967	37.3967	K09510//DnaJ homolog subfamily B member 4	XP_002284572.1|2.6e-196|PREDICTED: dnaJ homolog subfamily B member 4 [Vitis vinifera]	GO:0006457//protein folding;GO:0009987//cellular process;GO:0051082//unfolded protein binding;GO:0005488//binding;GO:0005515//protein binding;
VIT_04s0008g04310	6.89667	4.06	4.34333	3.52333	7.14	6.25667	5.37	3.07667	K16465//centrin-1	XP_002284586.1|9.3e-162|PREDICTED: psbP domain-containing protein 5, chloroplastic [Vitis vinifera]	GO:0015979//photosynthesis;GO:0008152//metabolic process;GO:0009987//cellular process;GO:0044237//cellular metabolic process;GO:0009654//photosystem II oxygen evolving complex;GO:1990204//oxidoreductase complex;GO:0019898//extrinsic component of membrane;GO:0034357//photosynthetic membrane;GO:0044464//cell part;GO:0005623//cell;GO:0044425//membrane part;GO:0044436//thylakoid part;GO:0044424//intr…
VIT_04s0008g04320	2.42333	4.88667	3.69333	5.43333	2.04667	3.37333	4.03667	5.78333	K01426//amidase [EC:3.5.1.4]+ko00380//Tryptophan metabolism+ko00330//Arginine and proline metabolism+ko00360//Phenylalanine metabolism;K11838//ubiquitin carboxyl-terminal hydrolase 7 [EC:3.4.19.12];K00876//uridine kinase [EC:2.7.1.48]+ko01100//Metabolic pathways+ko00240//Pyrimidine metabolism;K01533//Cu2+-exporting ATPase [EC:3.6.3.4];K14442//ATP-dependent RNA helicase DHX36 [EC:3.6.4.13]+ko03018…	XP_010648561.1|0.0e+00|PREDICTED: uncharacterized protein LOC100247424 isoform X2 [Vitis vinifera]	GO:0031224//intrinsic component of membrane;GO:0044425//membrane part;GO:0016020//membrane;GO:0016021//integral component of membrane;
VIT_04s0008g04330	5.86	7.47667	6.70667	6.19667	5.35	6.18	6.8	5.21333	K20823//N-alpha-acetyltransferase 35, NatC auxiliary subunit	XP_010648561.1|0.0e+00|PREDICTED: uncharacterized protein LOC100247424 isoform X2 [Vitis vinifera]	GO:0044425//membrane part;GO:0016020//membrane;GO:0016021//integral component of membrane;GO:0031224//intrinsic component of membrane;
VIT_04s0008g04340	18.9967	27.57	11.6	16.51	16.02	11.5767	25.3333	24.06	K03243//translation initiation factor 5B+ko03013//RNA transport;K11131//H/ACA ribonucleoprotein complex subunit 4 [EC:5.4.99.-]+ko03008//Ribosome biogenesis in eukaryotes;K17046//protein DEK;K03243//translation initiation factor 5B+ko03013//RNA transport;K11131//H/ACA ribonucleoprotein complex subunit 4 [EC:5.4.99.-]+ko03008//Ribosome biogenesis in eukaryotes;K17046//protein DEK	XP_002284604.1|3.2e-180|PREDICTED: chromatin modification-related protein EAF7 isoform X1 [Vitis vinifera]
VIT_04s0008g04350	15.59	9.36667	4.76	2.97667	14.2267	3.75667	8.62667	3.76333	K08490//syntaxin 5+ko04130//SNARE interactions in vesicular transport	XP_010648564.1|2.3e-184|PREDICTED: syntaxin-32 isoform X1 [Vitis vinifera]	GO:0046907//intracellular transport;GO:0006996//organelle organization;GO:0061024//membrane organization;GO:0071840//cellular component organization or biogenesis;GO:0071705//nitrogen compound transport;GO:0042886//amide transport;GO:0051641//cellular localization;GO:0006906//vesicle fusion;GO:0009987//cellular process;GO:0048284//organelle fusion;GO:0008104//protein localization;GO:0048278//vesi…
VIT_04s0008g04370	14.6433	24.18	27.4167	43.3667	16.4233	17.0067	20.4467	23.93	K11267//sister chromatid cohesion protein PDS5;K08737//DNA mismatch repair protein MSH6+ko03430//Mismatch repair;K11267//sister chromatid cohesion protein PDS5;K08737//DNA mismatch repair protein MSH6+ko03430//Mismatch repair	XP_010648566.1|0.0e+00|PREDICTED: uncharacterized protein LOC100264575 [Vitis vinifera]
VIT_04s0008g04380	10.3233	4.58667	2.25333	1.25333	7.59667	3.73333	3.18667	1.06333	K11838//ubiquitin carboxyl-terminal hydrolase 7 [EC:3.4.19.12];K21866//ion channel POLLUX/CASTOR;K12879//THO complex subunit 2+ko03040//Spliceosome+ko03013//RNA transport;K21444//poly(rC)-binding protein 3/4	XP_002281934.1|0.0e+00|PREDICTED: VIN3-like protein 1 [Vitis vinifera]
VIT_04s0008g04390	2.73333	1.93333	0.88	1.55667	2.21333	1.22667	1.85333	2.46	K02147//V-type H+-transporting ATPase subunit B+ko04145//Phagosome+ko01100//Metabolic pathways+ko00190//Oxidative phosphorylation;K02147//V-type H+-transporting ATPase subunit B+ko04145//Phagosome+ko01100//Metabolic pathways+ko00190//Oxidative phosphorylation;K02147//V-type H+-transporting ATPase subunit B+ko04145//Phagosome+ko01100//Metabolic pathways+ko00190//Oxidative phosphorylation;K02147//V…	CBI20942.3|6.9e-23|unnamed protein product, partial [Vitis vinifera]	GO:0071704//organic substance metabolic process;GO:0009123//nucleoside monophosphate metabolic process;GO:0009144//purine nucleoside triphosphate metabolic process;GO:0071365//cellular response to auxin stimulus;GO:0006139//nucleobase-containing compound metabolic process;GO:0017144//drug metabolic process;GO:0009725//response to hormone;GO:0006796//phosphate-containing compound metabolic process…
VIT_04s0008g04410	9.58	13.07	9.35333	7.44333	9.58667	8.33667	12.4133	7.08667	K09486//hypoxia up-regulated 1+ko04141//Protein processing in endoplasmic reticulum	XP_002281944.1|0.0e+00|PREDICTED: heat shock 70 kDa protein 17 [Vitis vinifera]	GO:0032559//adenyl ribonucleotide binding;GO:0017076//purine nucleotide binding;GO:0030554//adenyl nucleotide binding;GO:0097367//carbohydrate derivative binding;GO:0032553//ribonucleotide binding;GO:0005488//binding;GO:0043168//anion binding;GO:0036094//small molecule binding;GO:1901363//heterocyclic compound binding;GO:0008144//drug binding;GO:0097159//organic cyclic compound binding;GO:0005524…
VIT_04s0008g04470	7.21	5.16	4.67	5.61	5.39333	4.49667	3.87	4.32333	K15979//staphylococcal nuclease domain-containing protein 1;K15979//staphylococcal nuclease domain-containing protein 1;K15979//staphylococcal nuclease domain-containing protein 1;K15979//staphylococcal nuclease domain-containing protein 1;K15979//staphylococcal nuclease domain-containing protein 1;K15979//staphylococcal nuclease domain-containing protein 1	XP_018834709.1|0.0e+00|PREDICTED: uncharacterized protein LOC109001770 isoform X1 [Juglans regia]	GO:0008270//zinc ion binding;GO:0043167//ion binding;GO:0005488//binding;GO:0046914//transition metal ion binding;GO:0046872//metal ion binding;GO:0043169//cation binding;
VIT_04s0008g04480	45.69	88.3767	31.85	41.97	40.4767	52.9667	35.1367	26.57	K10144//RING finger and CHY zinc finger domain-containing protein 1 [EC:2.3.2.27]+ko04120//Ubiquitin mediated proteolysis;K10144//RING finger and CHY zinc finger domain-containing protein 1 [EC:2.3.2.27]+ko04120//Ubiquitin mediated proteolysis;K10144//RING finger and CHY zinc finger domain-containing protein 1 [EC:2.3.2.27]+ko04120//Ubiquitin mediated proteolysis;K10144//RING finger and CHY zinc …	XP_002284652.1|3.4e-199|PREDICTED: E3 ubiquitin-protein ligase MIEL1 [Vitis vinifera]	GO:0016874//ligase activity;GO:0046872//metal ion binding;GO:0046914//transition metal ion binding;GO:0008270//zinc ion binding;GO:0043167//ion binding;GO:0043169//cation binding;GO:0005488//binding;GO:0003824//catalytic activity;
VIT_04s0008g04490	20.95	21.3	19.83	17.8933	42.7767	43.8033	24.4433	12.0233		XP_002284674.1|6.2e-242|PREDICTED: uncharacterized protein LOC100247517 [Vitis vinifera]
VIT_04s0008g04500	4.40333	2.38667	1.49	1.25	2.82	1.86	1.87	1.73667		XP_002282007.1|3.4e-50|PREDICTED: uncharacterized protein LOC100268084 [Vitis vinifera]
VIT_04s0008g04520	7.49	10.5433	8.07667	6.81333	8.31667	10.5767	8.05	5.71667	K19027//zinc finger FYVE domain-containing protein 26;K19027//zinc finger FYVE domain-containing protein 26;K19027//zinc finger FYVE domain-containing protein 26	XP_010648588.1|0.0e+00|PREDICTED: uncharacterized protein LOC100262933 isoform X1 [Vitis vinifera]
VIT_04s0008g04550	10.84	11.3	13.7233	18.8267	15.6433	13.6533	12.7533	15.0267		XP_002284708.1|1.9e-170|PREDICTED: uncharacterized protein LOC100264664 [Vitis vinifera]	GO:0016020//membrane;GO:0031224//intrinsic component of membrane;GO:0044425//membrane part;GO:0016021//integral component of membrane;
VIT_04s0008g04600	1.37333	2.49333	2.74	1.03333	0.78	1.41333	1.88667	3.36667	K14771//U3 small nucleolar RNA-associated protein 19;K20628//expansin;K14771//U3 small nucleolar RNA-associated protein 19;K20628//expansin	XP_010648598.1|1.7e-69|PREDICTED: EG45-like domain containing protein [Vitis vinifera]
VIT_04s0008g04620	2.08667	1.08	0.693333	0.183333	1.6	1.06333	0.91	0.833333	K14771//U3 small nucleolar RNA-associated protein 19;K20628//expansin	XP_010648597.1|1.8e-70|PREDICTED: EG45-like domain containing protein [Vitis vinifera]
VIT_04s0008g04690	87.2533	93.9533	42.7167	55.7933	57.5467	27.1633	74.5733	83.7367	K03066//26S proteasome regulatory subunit T6+ko03050//Proteasome	XP_002284747.1|1.0e-235|PREDICTED: 26S protease regulatory subunit 8 homolog A [Vitis vinifera]	GO:0006511//ubiquitin-dependent protein catabolic process;GO:0060261//positive regulation of transcription initiation from RNA polymerase II promoter;GO:0044237//cellular metabolic process;GO:2001141//regulation of RNA biosynthetic process;GO:0044238//primary metabolic process;GO:0044257//cellular protein catabolic process;GO:0044265//cellular macromolecule catabolic process;GO:0019222//regulatio…
VIT_04s0008g04700	36.7067	34.7133	47.4367	66.1467	33.3167	33.09	33.6767	36.16	K11251//histone H2A	XP_002284738.1|3.2e-67|PREDICTED: probable histone H2A variant 3 [Vitis vinifera]	GO:0048519//negative regulation of biological process;GO:0031326//regulation of cellular biosynthetic process;GO:0080090//regulation of primary metabolic process;GO:0031324//negative regulation of cellular metabolic process;GO:0010556//regulation of macromolecule biosynthetic process;GO:0016458//gene silencing;GO:0006355//regulation of transcription, DNA-templated;GO:1903507//negative regulation …
VIT_04s0008g04710	0.306667	9.92333	12.5167	1.84	0.276667	0.776667	1.67333	0.296667	K15397//3-ketoacyl-CoA synthase [EC:2.3.1.199]+ko01110//Biosynthesis of secondary metabolites+ko00062//Fatty acid elongation;K15397//3-ketoacyl-CoA synthase [EC:2.3.1.199]+ko01110//Biosynthesis of secondary metabolites+ko00062//Fatty acid elongation	KDO80366.1|6.5e-270|hypothetical protein CISIN_1g008975mg [Citrus sinensis]	GO:1901576//organic substance biosynthetic process;GO:0006631//fatty acid metabolic process;GO:0046394//carboxylic acid biosynthetic process;GO:0006629//lipid metabolic process;GO:0044283//small molecule biosynthetic process;GO:0019752//carboxylic acid metabolic process;GO:0044281//small molecule metabolic process;GO:0008610//lipid biosynthetic process;GO:0044237//cellular metabolic process;GO:00…
VIT_04s0008g04720	13.3633	17.26	10.87	10.66	10.1233	11.4767	13.4833	8.79	K18729//protein angel;K18729//protein angel	XP_019075070.1|0.0e+00|PREDICTED: carbon catabolite repressor protein 4 homolog 6 isoform X1 [Vitis vinifera]
VIT_04s0008g04730	14.1167	14.1133	12.9367	25.53	6.34667	3.88333	11.2867	26.86	K03301//ATP:ADP antiporter, AAA family;K21867//potassium channel	XP_002284759.2|2.7e-123|PREDICTED: uncharacterized protein LOC100249178 [Vitis vinifera]
VIT_04s0008g04740	15.6367	11.4567	15.4567	11.5967	11.8633	14.7433	14.3733	7.61333	K20793//N-alpha-acetyltransferase 50 [EC:2.3.1.258]	XP_002284766.1|6.1e-90|PREDICTED: N-alpha-acetyltransferase 50 [Vitis vinifera]	GO:0071840//cellular component organization or biogenesis;GO:1903047//mitotic cell cycle process;GO:0007049//cell cycle;GO:0044260//cellular macromolecule metabolic process;GO:0018193//peptidyl-amino acid modification;GO:0071704//organic substance metabolic process;GO:0051276//chromosome organization;GO:0051604//protein maturation;GO:0006475//internal protein amino acid acetylation;GO:0043170//ma…
VIT_04s0008g04750	11.55	7.41	7.96667	6.67	8.24333	7.1	9.27	7.82	K09838//zeaxanthin epoxidase [EC:1.14.15.21]+ko00906//Carotenoid biosynthesis+ko01100//Metabolic pathways+ko01110//Biosynthesis of secondary metabolites;K09838//zeaxanthin epoxidase [EC:1.14.15.21]+ko00906//Carotenoid biosynthesis+ko01100//Metabolic pathways+ko01110//Biosynthesis of secondary metabolites	XP_002282242.2|7.7e-249|PREDICTED: uncharacterized protein LOC100244005 [Vitis vinifera]	GO:0009058//biosynthetic process;GO:0019748//secondary metabolic process;GO:0044550//secondary metabolite biosynthetic process;GO:0008152//metabolic process;GO:0004497//monooxygenase activity;GO:0016491//oxidoreductase activity;GO:0097159//organic cyclic compound binding;GO:0036094//small molecule binding;GO:0005488//binding;GO:0050660//flavin adenine dinucleotide binding;GO:0043168//anion bindin…
VIT_04s0008g04760	78.78	78.4833	71.2967	58.2733	78.37	51.8533	77.5233	70.0633	K03661//V-type H+-transporting ATPase 21kDa proteolipid subunit+ko04145//Phagosome+ko01100//Metabolic pathways+ko00190//Oxidative phosphorylation	XP_010648601.1|7.9e-91|PREDICTED: V-type proton ATPase subunit c''1 [Vitis vinifera]	GO:0030641//regulation of cellular pH;GO:0051234//establishment of localization;GO:0006873//cellular ion homeostasis;GO:0099132//ATP hydrolysis coupled cation transmembrane transport;GO:0065008//regulation of biological quality;GO:0030003//cellular cation homeostasis;GO:0015992//proton transport;GO:0090662//ATP hydrolysis coupled transmembrane transport;GO:0006810//transport;GO:0051453//regulatio…
VIT_04s0008g04780	9.58333	13.29	9.77333	8.92	10.48	8.80333	8.90333	7.40333	K14803//protein phosphatase PTC2/3 [EC:3.1.3.16]	XP_002284801.1|5.5e-222|PREDICTED: probable protein phosphatase 2C 22 [Vitis vinifera]	GO:0140096//catalytic activity, acting on a protein;GO:0042578//phosphoric ester hydrolase activity;GO:0043169//cation binding;GO:0004722//protein serine/threonine phosphatase activity;GO:0016787//hydrolase activity;GO:0005488//binding;GO:0046872//metal ion binding;GO:0003824//catalytic activity;GO:0016788//hydrolase activity, acting on ester bonds;GO:0016791//phosphatase activity;GO:0043167//ion…
VIT_04s0008g04820	0.11	0.34	0.746667	1.10667	0	0	0	0.0766667	K05681//ATP-binding cassette, subfamily G (WHITE), member 2+ko02010//ABC transporters	XP_010648604.1|0.0e+00|PREDICTED: pleiotropic drug resistance protein 1 isoform X2 [Vitis vinifera]	GO:0016020//membrane;GO:0005623//cell;GO:0016021//integral component of membrane;GO:0044425//membrane part;GO:0031224//intrinsic component of membrane;GO:0071944//cell periphery;GO:0005886//plasma membrane;GO:0044464//cell part;GO:0032555//purine ribonucleotide binding;GO:0032553//ribonucleotide binding;GO:0016787//hydrolase activity;GO:0042623//ATPase activity, coupled;GO:0016462//pyrophosphatas…
VIT_04s0008g04890	53.1633	48.9933	38.8767	54.61	44.8633	38.52	47.1867	52.4767	K03126//transcription initiation factor TFIID subunit 12+ko03022//Basal transcription factors;K03126//transcription initiation factor TFIID subunit 12+ko03022//Basal transcription factors;K03126//transcription initiation factor TFIID subunit 12+ko03022//Basal transcription factors;K03126//transcription initiation factor TFIID subunit 12+ko03022//Basal transcription factors;K03126//transcription i…	XP_002284900.1|0.0e+00|PREDICTED: transcriptional corepressor LEUNIG isoform X1 [Vitis vinifera]
VIT_04s0008g04910	24.3867	26.8567	23.26	26.31	41.39	45.9167	43.4833	38.91	K14963//COMPASS component SWD3;K12662//U4/U6 small nuclear ribonucleoprotein PRP4+ko03040//Spliceosome	CBI20989.3|4.3e-214|unnamed protein product, partial [Vitis vinifera]
VIT_04s0008g04920	0.613333	0.626667	0.363333	9.36667	0.176667	0.136667	1.08333	18.67	K04124//gibberellin 3-beta-dioxygenase [EC:1.14.11.15]+ko00904//Diterpenoid biosynthesis+ko01110//Biosynthesis of secondary metabolites	XP_002284931.1|9.2e-185|PREDICTED: probable 2-oxoglutarate-dependent dioxygenase AOP1 [Vitis vinifera]	GO:0005488//binding;GO:0003824//catalytic activity;GO:0016491//oxidoreductase activity;GO:0046872//metal ion binding;GO:0043169//cation binding;GO:0043167//ion binding;
VIT_04s0008g04930	8.49667	6.79333	2.94	3.36667	2.98	1.09333	5.97	6.09333		XP_002284934.1|1.1e-164|PREDICTED: coiled-coil domain-containing protein 93 isoform X1 [Vitis vinifera]	GO:0048193//Golgi vesicle transport;GO:0051179//localization;GO:0006892//post-Golgi vesicle-mediated transport;GO:0006893//Golgi to plasma membrane transport;GO:0006810//transport;GO:0098876//vesicle-mediated transport to the plasma membrane;GO:0016192//vesicle-mediated transport;GO:0051234//establishment of localization;
VIT_04s0008g04940	0.0933333	0.0866667	0.146667	1.13	0	0.116667	0.126667	0.68	K04124//gibberellin 3-beta-dioxygenase [EC:1.14.11.15]+ko00904//Diterpenoid biosynthesis+ko01110//Biosynthesis of secondary metabolites	XP_002282411.1|2.4e-208|PREDICTED: gibberellin 3-beta-dioxygenase 1 [Vitis vinifera]	GO:0044237//cellular metabolic process;GO:0006082//organic acid metabolic process;GO:0050794//regulation of cellular process;GO:0042221//response to chemical;GO:0071495//cellular response to endogenous stimulus;GO:0065008//regulation of biological quality;GO:0044255//cellular lipid metabolic process;GO:0009416//response to light stimulus;GO:0016102//diterpenoid biosynthetic process;GO:0070887//ce…
VIT_04s0008g04950	16.9833	15.39	14.63	9.48	14.6033	12.5267	17.65	8.94	K13464//jasmonate ZIM domain-containing protein+ko04075//Plant hormone signal transduction;K13464//jasmonate ZIM domain-containing protein+ko04075//Plant hormone signal transduction	XP_002282416.2|2.0e-254|PREDICTED: protein TIFY 8 isoform X1 [Vitis vinifera]	GO:0009611//response to wounding;GO:0006950//response to stress;GO:0009890//negative regulation of biosynthetic process;GO:0051252//regulation of RNA metabolic process;GO:0080090//regulation of primary metabolic process;GO:2001141//regulation of RNA biosynthetic process;GO:0031323//regulation of cellular metabolic process;GO:0009889//regulation of biosynthetic process;GO:0019222//regulation of me…
VIT_04s0008g04960	0.853333	1.21667	0.756667	0.66	1.24333	0.67	1.50333	0.553333	K17964//leucine-rich PPR motif-containing protein, mitochondrial;K17964//leucine-rich PPR motif-containing protein, mitochondrial	XP_002282419.1|0.0e+00|PREDICTED: pentatricopeptide repeat-containing protein At5g11310, mitochondrial [Vitis vinifera]	GO:0006807//nitrogen compound metabolic process;GO:0044260//cellular macromolecule metabolic process;GO:0006139//nucleobase-containing compound metabolic process;GO:0046483//heterocycle metabolic process;GO:0044238//primary metabolic process;GO:0006725//cellular aromatic compound metabolic process;GO:0034641//cellular nitrogen compound metabolic process;GO:0043412//macromolecule modification;GO:0…
VIT_04s0008g04970	7.06333	9.39	11.0267	10.66	9.77667	9.94667	12.6033	8.93	K01662//1-deoxy-D-xylulose-5-phosphate synthase [EC:2.2.1.7]+ko00900//Terpenoid backbone biosynthesis+ko01100//Metabolic pathways+ko01110//Biosynthesis of secondary metabolites+ko00730//Thiamine metabolism	XP_002282428.2|0.0e+00|PREDICTED: probable 1-deoxy-D-xylulose-5-phosphate synthase, chloroplastic [Vitis vinifera]	GO:0008152//metabolic process;GO:0044255//cellular lipid metabolic process;GO:0044238//primary metabolic process;GO:0071704//organic substance metabolic process;GO:0008610//lipid biosynthetic process;GO:0016114//terpenoid biosynthetic process;GO:0044249//cellular biosynthetic process;GO:0009058//biosynthetic process;GO:0009987//cellular process;GO:0006629//lipid metabolic process;GO:0006721//terp…
VIT_04s0008g04990	0.32	2.95667	0.97	2.72667	0.1	0.0533333	0.23	0.19	K1.2;//inward rectifying shaker-like K+ channel;K21867//potassium channel	CBI20997.3|0.0e+00|unnamed protein product, partial [Vitis vinifera]	GO:0016021//integral component of membrane;GO:0031224//intrinsic component of membrane;GO:0044425//membrane part;GO:0016020//membrane;GO:0022836//gated channel activity;GO:0015318//inorganic molecular entity transmembrane transporter activity;GO:0015077//monovalent inorganic cation transmembrane transporter activity;GO:0015075//ion transmembrane transporter activity;GO:0022843//voltage-gated cati…
VIT_04s0008g05000	175.793	176.073	255.923	220.397	218.64	236.69	262.32	235.44	K00417//ubiquinol-cytochrome c reductase subunit 7+ko01100//Metabolic pathways+ko00190//Oxidative phosphorylation	XP_002284960.1|8.9e-64|PREDICTED: cytochrome b-c1 complex subunit 7-2 isoform X1 [Vitis vinifera]	GO:0006793//phosphorus metabolic process;GO:0016043//cellular component organization;GO:0098655//cation transmembrane transport;GO:0072521//purine-containing compound metabolic process;GO:0009144//purine nucleoside triphosphate metabolic process;GO:0006725//cellular aromatic compound metabolic process;GO:0098660//inorganic ion transmembrane transport;GO:0009126//purine nucleoside monophosphate me…
VIT_04s0008g05010	3244.18	5954.18	5421.15	740.227	6184.57	8998.56	5165.89	1350.99	K03097//casein kinase II subunit alpha [EC:2.7.11.1]+ko04712//Circadian rhythm - plant+ko03008//Ribosome biogenesis in eukaryotes	XP_018834786.1|3.1e-187|PREDICTED: uncharacterized protein LOC109001808 [Juglans regia]
VIT_04s0008g05020	956.107	848.097	535.84	433.05	572.397	906.46	1106.58	536.657	K07936//GTP-binding nuclear protein Ran+ko03013//RNA transport+ko03008//Ribosome biogenesis in eukaryotes	CBI21000.3|1.1e-139|unnamed protein product, partial [Vitis vinifera]	GO:0051169//nuclear transport;GO:0015031//protein transport;GO:0071428//rRNA-containing ribonucleoprotein complex export from nucleus;GO:0045184//establishment of protein localization;GO:0006606//protein import into nucleus;GO:0071705//nitrogen compound transport;GO:0042886//amide transport;GO:0033365//protein localization to organelle;GO:0033036//macromolecule localization;GO:0051234//establishm…
VIT_04s0008g05030	70.3	208.6	242.62	207.43	81.8033	153.38	175.707	197.323	K07936//GTP-binding nuclear protein Ran+ko03013//RNA transport+ko03008//Ribosome biogenesis in eukaryotes	CBI21001.3|6.0e-180|unnamed protein product, partial [Vitis vinifera]	GO:0045184//establishment of protein localization;GO:0034613//cellular protein localization;GO:0051234//establishment of localization;GO:0022613//ribonucleoprotein complex biogenesis;GO:0046907//intracellular transport;GO:0072594//establishment of protein localization to organelle;GO:0033365//protein localization to organelle;GO:0017038//protein import;GO:0033750//ribosome localization;GO:0006403…
VIT_04s0008g05040	8.69333	5.99	3.49333	7.50333	5.29333	2.62	6.62667	9.34333	K14559//U3 small nucleolar RNA-associated protein MPP10+ko03008//Ribosome biogenesis in eukaryotes;K00423//L-ascorbate oxidase [EC:1.10.3.3]+ko01100//Metabolic pathways+ko00053//Ascorbate and aldarate metabolism;K00423//L-ascorbate oxidase [EC:1.10.3.3]+ko01100//Metabolic pathways+ko00053//Ascorbate and aldarate metabolism;K00423//L-ascorbate oxidase [EC:1.10.3.3]+ko01100//Metabolic pathways+ko00…	XP_002282448.1|1.7e-262|PREDICTED: uncharacterized protein LOC100264564 isoform X1 [Vitis vinifera]
VIT_04s0008g05050	1.19667	2.01333	1.04	1.17	1.97333	1.13333	1.51667	1.37333	K15336//tRNA (cytosine38-C5)-methyltransferase [EC:2.1.1.204];K17964//leucine-rich PPR motif-containing protein, mitochondrial;K15336//tRNA (cytosine38-C5)-methyltransferase [EC:2.1.1.204];K17964//leucine-rich PPR motif-containing protein, mitochondrial;K15336//tRNA (cytosine38-C5)-methyltransferase [EC:2.1.1.204];K17964//leucine-rich PPR motif-containing protein, mitochondrial;K15336//tRNA (cyto…	CBI21003.3|0.0e+00|unnamed protein product, partial [Vitis vinifera]
VIT_04s0008g05060	9.48	15.1167	4.60333	4.66	8.30667	13.12	10.7567	7.9	K15336//tRNA (cytosine38-C5)-methyltransferase [EC:2.1.1.204]	XP_002282454.2|9.8e-233|PREDICTED: tRNA (cytosine-5-)-methyltransferase [Vitis vinifera]	GO:0003824//catalytic activity;GO:0016741//transferase activity, transferring one-carbon groups;GO:0008168//methyltransferase activity;GO:0016740//transferase activity;
VIT_04s0008g05070	3.62	2.66	0.983333	1.33333	3.28667	1.58	3.25333	2.67667	K22733//magnesium transporter	XP_002282464.1|0.0e+00|PREDICTED: pentatricopeptide repeat-containing protein At4g32450, mitochondrial [Vitis vinifera]	GO:0044238//primary metabolic process;GO:0044260//cellular macromolecule metabolic process;GO:0009451//RNA modification;GO:0008152//metabolic process;GO:0016070//RNA metabolic process;GO:0009987//cellular process;GO:0006807//nitrogen compound metabolic process;GO:0006725//cellular aromatic compound metabolic process;GO:0034641//cellular nitrogen compound metabolic process;GO:1901360//organic cycl…
VIT_04s0008g05090	48.69	76.3067	42.9933	58.1967	35.1367	42.4967	68.7067	60.2133	K09566//peptidyl-prolyl isomerase G (cyclophilin G) [EC:5.2.1.8];K09566//peptidyl-prolyl isomerase G (cyclophilin G) [EC:5.2.1.8];K09566//peptidyl-prolyl isomerase G (cyclophilin G) [EC:5.2.1.8];K09566//peptidyl-prolyl isomerase G (cyclophilin G) [EC:5.2.1.8];K09566//peptidyl-prolyl isomerase G (cyclophilin G) [EC:5.2.1.8];K09566//peptidyl-prolyl isomerase G (cyclophilin G) [EC:5.2.1.8]	XP_002285000.2|0.0e+00|PREDICTED: peptidyl-prolyl cis-trans isomerase CYP95 isoform X1 [Vitis vinifera]	GO:0016853//isomerase activity;GO:0003824//catalytic activity;GO:0003755//peptidyl-prolyl cis-trans isomerase activity;GO:0016859//cis-trans isomerase activity;GO:0140096//catalytic activity, acting on a protein;
VIT_04s0008g05100	16.1733	19.59	15.0533	12.14	17.06	10.6067	12.38	11.1967	K02265//cytochrome c oxidase subunit 5b+ko01100//Metabolic pathways+ko00190//Oxidative phosphorylation	XP_002282483.3|9.5e-122|PREDICTED: cytochrome c oxidase subunit 5b-2, mitochondrial [Vitis vinifera]	GO:0044446//intracellular organelle part;GO:0031967//organelle envelope;GO:0043227//membrane-bounded organelle;GO:0044464//cell part;GO:0044424//intracellular part;GO:0044429//mitochondrial part;GO:0044422//organelle part;GO:0043229//intracellular organelle;GO:0043226//organelle;GO:0005739//mitochondrion;GO:0005622//intracellular;GO:0044444//cytoplasmic part;GO:0005623//cell;GO:0043231//intracell…
VIT_04s0008g05110	7.52	1.71667	1.21	2.25667	7.15333	0.86	0.356667	1.80333	K08332//vacuolar protein 8	XP_010648814.1|6.5e-148|PREDICTED: uncharacterized protein LOC104879051 [Vitis vinifera]
VIT_04s0008g05120	29.6867	19.4633	8.03667	1.78333	18.6767	7.74	12.38	2.18	K06130//lysophospholipase II [EC:3.1.1.5]+ko00564//Glycerophospholipid metabolism;K06130//lysophospholipase II [EC:3.1.1.5]+ko00564//Glycerophospholipid metabolism;K06130//lysophospholipase II [EC:3.1.1.5]+ko00564//Glycerophospholipid metabolism	XP_002285009.1|1.8e-148|PREDICTED: acyl-protein thioesterase 2 isoform X1 [Vitis vinifera]	GO:0044260//cellular macromolecule metabolic process;GO:1901565//organonitrogen compound catabolic process;GO:1901564//organonitrogen compound metabolic process;GO:0009056//catabolic process;GO:0042159//lipoprotein catabolic process;GO:0043170//macromolecule metabolic process;GO:0044267//cellular protein metabolic process;GO:0002084//protein depalmitoylation;GO:0009987//cellular process;GO:000646…
VIT_04s0008g05160	2.05	0.556667	0.266667	0.5	2.60667	1.36667	3.25	2.64333	K01193//beta-fructofuranosidase [EC:3.2.1.26]+ko01100//Metabolic pathways+ko00052//Galactose metabolism+ko00500//Starch and sucrose metabolism;K07393//glutathionyl-hydroquinone reductase [EC:1.8.5.7];K09422//transcription factor MYB, plant;K01193//beta-fructofuranosidase [EC:3.2.1.26]+ko01100//Metabolic pathways+ko00052//Galactose metabolism+ko00500//Starch and sucrose metabolism;K07393//glutathi…	XP_010648644.1|8.1e-253|PREDICTED: UPF0481 protein At3g47200 isoform X2 [Vitis vinifera]
VIT_04s0008g05180	39.23	30.3133	21.6967	17.5967	35.4533	18.1867	24.1233	22.9033		XP_002285027.1|1.4e-112|PREDICTED: uncharacterized protein LOC100249120 isoform X1 [Vitis vinifera]	GO:0016020//membrane;GO:0016021//integral component of membrane;GO:0031224//intrinsic component of membrane;GO:0044425//membrane part;
VIT_04s0008g05190	24.0067	17.6633	4.70667	7.47	8.47667	7.32667	15.9033	11.7733	K11323//histone arginine demethylase JMJD6 [EC:1.14.11.-]	XP_010648647.1|3.8e-193|PREDICTED: protein OVEREXPRESSOR OF CATIONIC PEROXIDASE 3 [Vitis vinifera]
VIT_04s0008g05200	1.76667	0.363333	0.123333	0.196667	1.72667	0.05	0.17	0.306667		XP_019074827.1|1.2e-56|PREDICTED: uncharacterized protein LOC109122453 [Vitis vinifera]
VIT_04s0008g05210	87.1433	13.28	6.77	4.19667	21.54	16.5967	29.24	5.30333	K16241//transcription factor HY5+ko04712//Circadian rhythm - plant;K16241//transcription factor HY5+ko04712//Circadian rhythm - plant	XP_010648648.1|8.5e-86|PREDICTED: transcription factor HY5 isoform X1 [Vitis vinifera]	GO:0051252//regulation of RNA metabolic process;GO:2000112//regulation of cellular macromolecule biosynthetic process;GO:0065007//biological regulation;GO:0010556//regulation of macromolecule biosynthetic process;GO:0019222//regulation of metabolic process;GO:0010468//regulation of gene expression;GO:1903506//regulation of nucleic acid-templated transcription;GO:0050789//regulation of biological …
VIT_04s0008g05220	782.147	147.687	201.583	66.9567	1214.58	347.87	190.22	68.4033	K10999//cellulose synthase A [EC:2.4.1.12]	XP_010648652.1|0.0e+00|PREDICTED: cellulose synthase A catalytic subunit 1 [UDP-forming] [Vitis vinifera]	GO:0000910//cytokinesis;GO:0008152//metabolic process;GO:0044264//cellular polysaccharide metabolic process;GO:0044260//cellular macromolecule metabolic process;GO:0016043//cellular component organization;GO:0034637//cellular carbohydrate biosynthetic process;GO:0045229//external encapsulating structure organization;GO:0000271//polysaccharide biosynthetic process;GO:0071669//plant-type cell wall …
VIT_04s0008g05240	242.783	121.677	57.8567	49.3867	249.297	126.963	134.283	52.45	K14684//solute carrier family 25 (mitochondrial phosphate transporter), member 23/24/25/41	XP_002285050.1|6.8e-226|PREDICTED: adenine nucleotide transporter BT1, chloroplastic/mitochondrial [Vitis vinifera]	GO:0006810//transport;GO:0051234//establishment of localization;GO:0051179//localization;GO:0006839//mitochondrial transport;GO:0043229//intracellular organelle;GO:0016021//integral component of membrane;GO:0044424//intracellular part;GO:0019866//organelle inner membrane;GO:0016020//membrane;GO:0044446//intracellular organelle part;GO:0031975//envelope;GO:0005739//mitochondrion;GO:0005743//mitoch…
VIT_04s0008g05270	8.86333	8.59	6.14667	7.74333	6.39333	4.12333	10.3867	10.03	K18798//peroxisome-assembly ATPase [EC:3.6.4.7]	XP_002282599.1|0.0e+00|PREDICTED: putative ATPase N2B isoform X1 [Vitis vinifera]	GO:0097159//organic cyclic compound binding;GO:0000166//nucleotide binding;GO:0032555//purine ribonucleotide binding;GO:0036094//small molecule binding;GO:0035639//purine ribonucleoside triphosphate binding;GO:0030554//adenyl nucleotide binding;GO:0043167//ion binding;GO:0043168//anion binding;GO:1901265//nucleoside phosphate binding;GO:0005488//binding;GO:0032553//ribonucleotide binding;GO:00973…
VIT_04s0008g05300	10.6667	32.7333	43.92	26.2267	34.4867	86.8733	56.7433	18.2567	K15280//solute carrier family 35, member C2;K15285//solute carrier family 35, member E3	XP_021277472.1|1.3e-173|probable sugar phosphate/phosphate translocator At5g25400 [Herrania umbratica]	GO:0044425//membrane part;GO:0016020//membrane;GO:0031224//intrinsic component of membrane;GO:0016021//integral component of membrane;
VIT_04s0008g05330	54.2067	50.8967	56.0633	59.31	62.5333	57.63	43.5467	45.66	K12812//ATP-dependent RNA helicase UAP56/SUB2 [EC:3.6.4.13]+ko03040//Spliceosome+ko03015//mRNA surveillance pathway+ko03013//RNA transport;K12812//ATP-dependent RNA helicase UAP56/SUB2 [EC:3.6.4.13]+ko03040//Spliceosome+ko03015//mRNA surveillance pathway+ko03013//RNA transport;K12812//ATP-dependent RNA helicase UAP56/SUB2 [EC:3.6.4.13]+ko03040//Spliceosome+ko03015//mRNA surveillance pathway+ko030…	XP_002285072.1|4.3e-244|PREDICTED: DEAD-box ATP-dependent RNA helicase 56 [Vitis vinifera]	GO:0032559//adenyl ribonucleotide binding;GO:0016462//pyrophosphatase activity;GO:0017076//purine nucleotide binding;GO:0005488//binding;GO:0017111//nucleoside-triphosphatase activity;GO:0016818//hydrolase activity, acting on acid anhydrides, in phosphorus-containing anhydrides;GO:0003824//catalytic activity;GO:0004386//helicase activity;GO:1901363//heterocyclic compound binding;GO:0030554//adeny…
VIT_04s0008g05340	42.9733	9.37	6.48333	4.17333	14.5833	4.32333	14.8933	8.20667		XP_003631795.1|4.0e-77|PREDICTED: uncharacterized protein LOC100854903 [Vitis vinifera]
VIT_04s0008g05350	0.05	0.113333	1.4	0.84	0.11	0.14	0.0733333	2.34333	K20506//tuliposide A-converting enzyme [EC:4.2.99.22];K13258//2-hydroxyisoflavanone dehydratase [EC:4.2.1.105]+ko01110//Biosynthesis of secondary metabolites+ko00943//Isoflavonoid biosynthesis;K07874//Ras-related protein Rab-1A	CBI21033.3|1.5e-179|unnamed protein product, partial [Vitis vinifera]	GO:0008152//metabolic process;GO:0009056//catabolic process;GO:0003824//catalytic activity;GO:0016787//hydrolase activity;
VIT_04s0008g05360	3.58333	3.00333	4.05	4.15	8.00333	8.92	5.37667	2.47	K14493//gibberellin receptor GID1 [EC:3.-.-.-]+ko04075//Plant hormone signal transduction;K14493//gibberellin receptor GID1 [EC:3.-.-.-]+ko04075//Plant hormone signal transduction;K20506//tuliposide A-converting enzyme [EC:4.2.99.22]	XP_002285081.1|9.6e-177|PREDICTED: probable carboxylesterase 17 isoform X2 [Vitis vinifera]	GO:0009056//catabolic process;GO:0008152//metabolic process;GO:0003824//catalytic activity;GO:0016787//hydrolase activity;
VIT_04s0008g05380	13.2467	23.9067	13.0933	14.9167	13.4467	62.2333	53.2967	35.5467	K20506//tuliposide A-converting enzyme [EC:4.2.99.22];K07874//Ras-related protein Rab-1A;K14493//gibberellin receptor GID1 [EC:3.-.-.-]+ko04075//Plant hormone signal transduction;K20506//tuliposide A-converting enzyme [EC:4.2.99.22];K07874//Ras-related protein Rab-1A;K14493//gibberellin receptor GID1 [EC:3.-.-.-]+ko04075//Plant hormone signal transduction;K20506//tuliposide A-converting enzyme [E…	XP_002285090.3|4.4e-185|PREDICTED: probable carboxylesterase 17 [Vitis vinifera]	GO:0009056//catabolic process;GO:0008152//metabolic process;GO:0016787//hydrolase activity;GO:0003824//catalytic activity;
VIT_04s0008g05410	8	2.80667	0.686667	0.346667	8.08	3.78	2.18667	0.67	K20506//tuliposide A-converting enzyme [EC:4.2.99.22];K07874//Ras-related protein Rab-1A;K14493//gibberellin receptor GID1 [EC:3.-.-.-]+ko04075//Plant hormone signal transduction	XP_002285090.3|7.0e-193|PREDICTED: probable carboxylesterase 17 [Vitis vinifera]	GO:0009056//catabolic process;GO:0008152//metabolic process;GO:0016787//hydrolase activity;GO:0003824//catalytic activity;
VIT_04s0008g05420	48.5167	32.63	14.8033	56.8733	19.82	15.5867	37.2333	56.65	K18696//glycerophosphodiester phosphodiesterase [EC:3.1.4.46]+ko00564//Glycerophospholipid metabolism;K14430//phosphate transporter	XP_002285094.1|1.7e-157|PREDICTED: SPX domain-containing protein 1 [Vitis vinifera]	GO:0043229//intracellular organelle;GO:0044464//cell part;GO:0044444//cytoplasmic part;GO:0005622//intracellular;GO:0043226//organelle;GO:0005737//cytoplasm;GO:0043231//intracellular membrane-bounded organelle;GO:0012505//endomembrane system;GO:0044424//intracellular part;GO:0005783//endoplasmic reticulum;GO:0005623//cell;GO:0043227//membrane-bounded organelle;
VIT_04s0008g05430	17.0967	10.1833	2.31333	3.27667	10.6333	6.38	2.92333	1.85667	K11699//RNA-dependent RNA polymerase [EC:2.7.7.48]	XP_010648660.1|0.0e+00|PREDICTED: RNA-dependent RNA polymerase 6 [Vitis vinifera]	GO:0040029//regulation of gene expression, epigenetic;GO:0051707//response to other organism;GO:0035821//modification of morphology or physiology of other organism;GO:0008037//cell recognition;GO:0044237//cellular metabolic process;GO:0071704//organic substance metabolic process;GO:0043170//macromolecule metabolic process;GO:0006955//immune response;GO:0009856//pollination;GO:0043207//response to…
VIT_04s0008g05440	40.42	12.73	3.32333	1.16667	53.8833	17.6567	24.51	1.74	K09286//EREBP-like factor	XP_022134182.1|1.5e-73|ethylene-responsive transcription factor SHINE 2-like [Momordica charantia]	GO:0018130//heterocycle biosynthetic process;GO:0044237//cellular metabolic process;GO:0043170//macromolecule metabolic process;GO:0097659//nucleic acid-templated transcription;GO:0016070//RNA metabolic process;GO:0009987//cellular process;GO:0009058//biosynthetic process;GO:0006725//cellular aromatic compound metabolic process;GO:1901362//organic cyclic compound biosynthetic process;GO:0044271//…
VIT_04s0008g05460	33.3367	29.5667	17.7167	22.93	28.7667	21.5033	47.0867	67.9767		XP_010648664.1|5.0e-117|PREDICTED: uncharacterized protein LOC100254371 isoform X2 [Vitis vinifera]
VIT_04s0008g05470	51.4167	19.1467	67.4833	54.4533	71.5267	45.2033	39.59	31.0067	K14515//EIN3-binding F-box protein+ko04016//MAPK signaling pathway - plant+ko04075//Plant hormone signal transduction	XP_002285126.1|0.0e+00|PREDICTED: EIN3-binding F-box protein 1 [Vitis vinifera]
VIT_04s0008g05480	140.91	95.0967	55.86	45.71	140.293	119.06	112.41	52.35	K21596//calmodulin-binding transcription activator;K10393//kinesin family member 2/24;K21596//calmodulin-binding transcription activator;K10393//kinesin family member 2/24	XP_019074915.1|3.0e-247|PREDICTED: protein WVD2-like 5 isoform X1 [Vitis vinifera]
VIT_04s0008g05490	3.87667	1.17333	2.02	1.99667	2.09	1.03	2.54667	2.25333	K00434//L-ascorbate peroxidase [EC:1.11.1.11]+ko00053//Ascorbate and aldarate metabolism+ko00480//Glutathione metabolism;K00434//L-ascorbate peroxidase [EC:1.11.1.11]+ko00053//Ascorbate and aldarate metabolism+ko00480//Glutathione metabolism;K00434//L-ascorbate peroxidase [EC:1.11.1.11]+ko00053//Ascorbate and aldarate metabolism+ko00480//Glutathione metabolism;K00434//L-ascorbate peroxidase [EC:1…	XP_002282677.1|2.6e-188|PREDICTED: putative L-ascorbate peroxidase 6 isoform X1 [Vitis vinifera]	GO:0007275//multicellular organism development;GO:0010154//fruit development;GO:0048856//anatomical structure development;GO:0000302//response to reactive oxygen species;GO:0017144//drug metabolic process;GO:0006950//response to stress;GO:0051187//cofactor catabolic process;GO:0010431//seed maturation;GO:0008152//metabolic process;GO:0032504//multicellular organism reproduction;GO:0044237//cellul…
VIT_04s0008g05500	2.62333	0.923333	1.29667	0.806667	3.61333	1.13	0.97	0.85	K04733//interleukin-1 receptor-associated kinase 4 [EC:2.7.11.1]	XP_002282684.1|0.0e+00|PREDICTED: G-type lectin S-receptor-like serine/threonine-protein kinase SD2-5 [Vitis vinifera]
VIT_04s0008g05510	20.29	44.2167	10.8333	6.14333	62.5967	38.6767	17.64	7.91333		XP_002282692.3|0.0e+00|PREDICTED: uncharacterized protein LOC100264556 [Vitis vinifera]
VIT_04s0008g05520	10.7467	0.536667	1.28	0.823333	21.5933	3.32667	2.43667	0.39	K04498//E1A/CREB-binding protein [EC:2.3.1.48];K04498//E1A/CREB-binding protein [EC:2.3.1.48]	CBI21048.3|6.2e-272|unnamed protein product, partial [Vitis vinifera]
VIT_04s0008g05530	2.77	0.623333	1.3	0.24	4.44333	1.56667	0.763333	0.26		XP_010648671.1|3.7e-225|PREDICTED: uncharacterized protein LOC100254263 [Vitis vinifera]	GO:0005911//cell-cell junction;GO:0055044//symplast;GO:0009506//plasmodesma;GO:0016020//membrane;GO:0030054//cell junction;GO:0016758//transferase activity, transferring hexosyl groups;GO:0016757//transferase activity, transferring glycosyl groups;GO:0008375//acetylglucosaminyltransferase activity;GO:0016740//transferase activity;GO:0008194//UDP-glycosyltransferase activity;GO:0003824//catalytic …
VIT_04s0008g05540	83.1733	33.1333	31.2633	30.69	121.843	54.3667	43.9533	21.0533	K20043//clathrin coat assembly protein AP180	XP_002285168.1|0.0e+00|PREDICTED: putative clathrin assembly protein At2g25430 [Vitis vinifera]	GO:0048268//clathrin coat assembly;GO:0016043//cellular component organization;GO:0071840//cellular component organization or biogenesis;GO:0034622//cellular macromolecular complex assembly;GO:0043933//macromolecular complex subunit organization;GO:0009987//cellular process;GO:0022607//cellular component assembly;GO:0044085//cellular component biogenesis;GO:0065003//macromolecular complex assembl…
VIT_04s0008g05570	9.25667	10.3733	13.48	14.0267	13.21	13.31	11.1533	14.1	K15281//solute carrier family 35	XP_002285174.1|7.7e-193|PREDICTED: UDP-sugar transporter sqv-7 [Vitis vinifera]	GO:0008643//carbohydrate transport;GO:0006810//transport;GO:0071702//organic substance transport;GO:0051179//localization;GO:0051234//establishment of localization;GO:0016021//integral component of membrane;GO:0044425//membrane part;GO:0016020//membrane;GO:0031224//intrinsic component of membrane;GO:0022857//transmembrane transporter activity;GO:0015932//nucleobase-containing compound transmembra…
VIT_04s0008g05580	1.31333	0.463333	0.166667	0.36	0.506667	0.14	0.246667	0.4	K13153//U11/U12 small nuclear ribonucleoprotein 25 kDa protein;K13153//U11/U12 small nuclear ribonucleoprotein 25 kDa protein	XP_019075058.1|3.8e-144|PREDICTED: uncharacterized protein LOC100250997 isoform X3 [Vitis vinifera]
VIT_04s0008g05590	197.673	61.95	98.7967	80.0033	103.15	137.583	124.353	62.3833	K02109//F-type H+-transporting ATPase subunit b+ko01100//Metabolic pathways+ko00190//Oxidative phosphorylation+ko00195//Photosynthesis	OMO61665.1|2.6e-73|ATP synthase [Corchorus capsularis]	GO:0009126//purine nucleoside monophosphate metabolic process;GO:0009150//purine ribonucleotide metabolic process;GO:0006725//cellular aromatic compound metabolic process;GO:0006807//nitrogen compound metabolic process;GO:1901576//organic substance biosynthetic process;GO:0051234//establishment of localization;GO:0046390//ribose phosphate biosynthetic process;GO:1901360//organic cyclic compound m…
VIT_04s0008g05600	29.4867	22.3967	17.33	31.2067	16.88	17.2933	18.1	26.1333	K16279//E3 ubiquitin-protein ligase KEG [EC:2.7.11.1 2.3.2.27]	XP_002282747.1|0.0e+00|PREDICTED: uncharacterized protein LOC100268069 [Vitis vinifera]	GO:0044464//cell part;GO:0044425//membrane part;GO:0043226//organelle;GO:0009507//chloroplast;GO:0043227//membrane-bounded organelle;GO:0031224//intrinsic component of membrane;GO:0005737//cytoplasm;GO:0044444//cytoplasmic part;GO:0016020//membrane;GO:0016021//integral component of membrane;GO:0005622//intracellular;GO:0009536//plastid;GO:0043229//intracellular organelle;GO:0005623//cell;GO:00432…
VIT_04s0008g05610	18.69	16.1467	5.04	13.3133	7.38667	8.43333	23.8267	25.0067	K20283//golgin subfamily A member 4	XP_002282750.1|0.0e+00|PREDICTED: golgin subfamily A member 6-like protein 1 [Vitis vinifera]	GO:0009987//cellular process;GO:0048285//organelle fission;GO:0022414//reproductive process;GO:0071704//organic substance metabolic process;GO:0051321//meiotic cell cycle;GO:0035825//homologous recombination;GO:0090304//nucleic acid metabolic process;GO:0007127//meiosis I;GO:0043170//macromolecule metabolic process;GO:0006310//DNA recombination;GO:0016043//cellular component organization;GO:00071…
VIT_04s0008g05620	1.32333	4.57	5.75	10.8667	0.493333	1.27667	4.20667	6.02	K00759//adenine phosphoribosyltransferase [EC:2.4.2.7]+ko00230//Purine metabolism+ko01100//Metabolic pathways	XP_002285191.1|7.5e-104|PREDICTED: adenine phosphoribosyltransferase 5 [Vitis vinifera]	GO:0046084//adenine biosynthetic process;GO:1901135//carbohydrate derivative metabolic process;GO:0009058//biosynthetic process;GO:0034641//cellular nitrogen compound metabolic process;GO:1901362//organic cyclic compound biosynthetic process;GO:0018130//heterocycle biosynthetic process;GO:0043094//cellular metabolic compound salvage;GO:0006144//purine nucleobase metabolic process;GO:0009987//cell…
VIT_04s0008g05630	14.03	10.8167	3.78667	6.16	8.61667	3.36333	11.57	10.4167	K20478//golgin subfamily B member 1;K20286//TATA element modulatory factor	XP_010648674.1|0.0e+00|PREDICTED: uncharacterized protein LOC100267879 isoform X1 [Vitis vinifera]	GO:0043168//anion binding;GO:0005543//phospholipid binding;GO:0008289//lipid binding;GO:0035091//phosphatidylinositol binding;GO:0043167//ion binding;GO:0005488//binding;
VIT_04s0008g05640	121.797	97.3633	0.0533333	0.0166667	189.94	62.4033	1.79	0.02	K11855//ubiquitin carboxyl-terminal hydrolase 36/42 [EC:3.4.19.12]	XP_002285197.1|2.5e-67|PREDICTED: putative lipid-binding protein At4g00165 [Vitis vinifera]
VIT_04s0008g05650	72.7067	55.6367	35.4367	37.72	69.3	34.0033	49.93	47.5267	K08515//vesicle-associated membrane protein 7+ko04130//SNARE interactions in vesicular transport	XP_002285207.1|5.1e-120|PREDICTED: vesicle-associated membrane protein 711 [Vitis vinifera]	GO:0048284//organelle fusion;GO:0090174//organelle membrane fusion;GO:0006996//organelle organization;GO:0032940//secretion by cell;GO:0061024//membrane organization;GO:0006810//transport;GO:0016050//vesicle organization;GO:0046903//secretion;GO:0071840//cellular component organization or biogenesis;GO:0051179//localization;GO:0061025//membrane fusion;GO:0006887//exocytosis;GO:0051234//establishm…
VIT_04s0008g05670	5.02333	3.39	1.59333	2.40667	2.51667	0.91	4.31667	3.29333	K17604//zinc finger SWIM domain-containing protein 3;K17604//zinc finger SWIM domain-containing protein 3
VIT_04s0008g05690	16.3567	28.7833	28.0267	39.4833	18.1867	32.26	24.2833	32.3133	K11838//ubiquitin carboxyl-terminal hydrolase 7 [EC:3.4.19.12]	XP_002282789.2|0.0e+00|PREDICTED: uncharacterized protein LOC100259525 isoform X1 [Vitis vinifera]	GO:0034641//cellular nitrogen compound metabolic process;GO:0044260//cellular macromolecule metabolic process;GO:0006950//response to stress;GO:1901360//organic cyclic compound metabolic process;GO:0006974//cellular response to DNA damage stimulus;GO:0006259//DNA metabolic process;GO:0043170//macromolecule metabolic process;GO:0071704//organic substance metabolic process;GO:0090304//nucleic acid …
VIT_04s0008g05760	36.5033	31.5	10.8367	28.1267	81.8167	38.64	20.2467	43.9767	K13424//WRKY transcription factor 33+ko04016//MAPK signaling pathway - plant+ko04626//Plant-pathogen interaction;K18835//WRKY transcription factor 2+ko04626//Plant-pathogen interaction;K13424//WRKY transcription factor 33+ko04016//MAPK signaling pathway - plant+ko04626//Plant-pathogen interaction;K13424//WRKY transcription factor 33+ko04016//MAPK signaling pathway - plant+ko04626//Plant-pathogen …	NP_001267948.1|5.2e-179|uncharacterized protein LOC100264507 [Vitis vinifera]	GO:0006807//nitrogen compound metabolic process;GO:1901362//organic cyclic compound biosynthetic process;GO:0006351//transcription, DNA-templated;GO:0006725//cellular aromatic compound metabolic process;GO:0034641//cellular nitrogen compound metabolic process;GO:0019438//aromatic compound biosynthetic process;GO:0044260//cellular macromolecule metabolic process;GO:0006139//nucleobase-containing c…
VIT_04s0069g00410	0.333333	0.363333	0.606667	1.8	0.133333	0.106667	0.24	0.173333	K12196//vacuolar protein-sorting-associated protein 4+ko04144//Endocytosis	CAN74701.1|1.0e-68|hypothetical protein VITISV_019342 [Vitis vinifera]	GO:0005622//intracellular;GO:0044464//cell part;GO:0005634//nucleus;GO:0043227//membrane-bounded organelle;GO:0005623//cell;GO:0044424//intracellular part;GO:0043231//intracellular membrane-bounded organelle;GO:0043229//intracellular organelle;GO:0043226//organelle;GO:0043168//anion binding;GO:0005488//binding;GO:0036094//small molecule binding;GO:0000166//nucleotide binding;GO:0043167//ion bindi…
VIT_04s0069g00420	0.966667	1.12667	2.67	5.56667	0.2	0.0833333	0.193333	0.346667	K12196//vacuolar protein-sorting-associated protein 4+ko04144//Endocytosis	CAN74701.1|2.2e-27|hypothetical protein VITISV_019342 [Vitis vinifera]	GO:0005488//binding;GO:0030554//adenyl nucleotide binding;GO:0043168//anion binding;GO:0017076//purine nucleotide binding;GO:0043167//ion binding;GO:1901265//nucleoside phosphate binding;GO:0008144//drug binding;GO:0005524//ATP binding;GO:0036094//small molecule binding;GO:0035639//purine ribonucleoside triphosphate binding;GO:0032559//adenyl ribonucleotide binding;GO:0000166//nucleotide binding;…
VIT_04s0069g00760	5.07	5.57667	3.80667	5.95	4.27	3.79	4.39333	5.20333	K11855//ubiquitin carboxyl-terminal hydrolase 36/42 [EC:3.4.19.12];K11855//ubiquitin carboxyl-terminal hydrolase 36/42 [EC:3.4.19.12];K11855//ubiquitin carboxyl-terminal hydrolase 36/42 [EC:3.4.19.12]	XP_002271840.2|0.0e+00|PREDICTED: ubiquitin carboxyl-terminal hydrolase 18 [Vitis vinifera]
VIT_04s0069g00770	14.6	14.3267	13.3767	10.8967	18.5967	12.83	18.23	19.4733	K15281//solute carrier family 35;K15281//solute carrier family 35	XP_002271869.1|1.4e-173|PREDICTED: putative UDP-sugar transporter DDB_G0278631 [Vitis vinifera]	GO:0048869//cellular developmental process;GO:0032501//multicellular organismal process;GO:0048765//root hair cell differentiation;GO:0009791//post-embryonic development;GO:0009653//anatomical structure morphogenesis;GO:0048469//cell maturation;GO:0015780//nucleotide-sugar transmembrane transport;GO:0051179//localization;GO:1901264//carbohydrate derivative transport;GO:1905392//plant organ morpho…
VIT_04s0069g00780	37.8633	18.4233	8.03667	8.23333	60.4767	25.8667	10.6533	10.7	K20887//xyloglucan glycosyltransferase 4 [EC:2.4.1.-]	XP_002271933.1|0.0e+00|PREDICTED: probable xyloglucan glycosyltransferase 5 [Vitis vinifera]	GO:0031224//intrinsic component of membrane;GO:0016020//membrane;GO:0044425//membrane part;GO:0016021//integral component of membrane;
VIT_04s0069g00790	10.2367	45.3033	92.2	91.6567	12.41	40.3933	51.4433	63.88	K05391//cyclic nucleotide gated channel, plant+ko04626//Plant-pathogen interaction	CAN83465.1|0.0e+00|hypothetical protein VITISV_038667 [Vitis vinifera]	GO:0044425//membrane part;GO:0031224//intrinsic component of membrane;GO:0016020//membrane;GO:0016021//integral component of membrane;GO:0015075//ion transmembrane transporter activity;GO:0022803//passive transmembrane transporter activity;GO:0022857//transmembrane transporter activity;GO:0005216//ion channel activity;GO:0005215//transporter activity;GO:0022838//substrate-specific channel activit…
VIT_04s0069g00800	90.05	68.04	86.63	114.96	67.43	47.5167	88.7233	123.85	K12896//splicing factor, arginine/serine-rich 7+ko03040//Spliceosome;K12896//splicing factor, arginine/serine-rich 7+ko03040//Spliceosome;K12896//splicing factor, arginine/serine-rich 7+ko03040//Spliceosome	XP_002272657.2|2.2e-103|PREDICTED: serine/arginine-rich splicing factor RSZ22 isoform X2 [Vitis vinifera]	GO:0003676//nucleic acid binding;GO:1901363//heterocyclic compound binding;GO:0043169//cation binding;GO:0046914//transition metal ion binding;GO:0005488//binding;GO:0046872//metal ion binding;GO:0043167//ion binding;GO:0008270//zinc ion binding;GO:0097159//organic cyclic compound binding;GO:0003723//RNA binding;
VIT_04s0069g00860	1.05667	46.31	17.56	17.2667	1.95333	6.42667	22.7833	8.51333	K00306//sarcosine oxidase / L-pipecolate oxidase [EC:1.5.3.1 1.5.3.7]+ko00310//Lysine degradation+ko04146//Peroxisome+ko01100//Metabolic pathways+ko00260//Glycine, serine and threonine metabolism	XP_010648844.1|1.4e-245|PREDICTED: probable sarcosine oxidase [Vitis vinifera]	GO:0034641//cellular nitrogen compound metabolic process;GO:0043603//cellular amide metabolic process;GO:0043436//oxoacid metabolic process;GO:0019752//carboxylic acid metabolic process;GO:1901360//organic cyclic compound metabolic process;GO:0006575//cellular modified amino acid metabolic process;GO:0006807//nitrogen compound metabolic process;GO:0042558//pteridine-containing compound metabolic …
VIT_04s0069g00870	8.46	7.70333	5.82	8.07333	8.60667	4.19667	9.79333	6.89667	K20478//golgin subfamily B member 1;K20478//golgin subfamily B member 1;K20478//golgin subfamily B member 1;K20478//golgin subfamily B member 1;K20478//golgin subfamily B member 1;K20478//golgin subfamily B member 1;K20478//golgin subfamily B member 1	XP_010648845.1|0.0e+00|PREDICTED: GRIP and coiled-coil domain-containing protein 2 isoform X1 [Vitis vinifera]
VIT_04s0069g00880	0	0	0.0933333	0.04	0	0.0533333	0	1.45667	K03006//DNA-directed RNA polymerase II subunit RPB1 [EC:2.7.7.6]+ko00230//Purine metabolism+ko03020//RNA polymerase+ko01100//Metabolic pathways+ko00240//Pyrimidine metabolism;K01180//endo-1,3(4)-beta-glucanase [EC:3.2.1.6]	CBI24011.3|1.6e-165|unnamed protein product, partial [Vitis vinifera]	GO:0044425//membrane part;GO:0016021//integral component of membrane;GO:0016020//membrane;GO:0031224//intrinsic component of membrane;GO:0070011//peptidase activity, acting on L-amino acid peptides;GO:0003824//catalytic activity;GO:0008237//metallopeptidase activity;GO:0008233//peptidase activity;GO:0140096//catalytic activity, acting on a protein;GO:0016787//hydrolase activity;
VIT_04s0069g00890	16.97	16.6767	7.40333	12.83	10.9533	5.36333	17.8033	16.0233	K06669//structural maintenance of chromosome 3 (chondroitin sulfate proteoglycan 6);K06669//structural maintenance of chromosome 3 (chondroitin sulfate proteoglycan 6)	XP_015880484.1|0.0e+00|PREDICTED: structural maintenance of chromosomes protein 3 [Ziziphus jujuba]
VIT_04s0069g00920	44.7067	15.0767	13.1333	15.4333	63.1767	21.82	13.2933	17.84	K13425//WRKY transcription factor 22+ko04016//MAPK signaling pathway - plant+ko04626//Plant-pathogen interaction	XP_002262775.1|7.6e-193|PREDICTED: probable WRKY transcription factor 17 [Vitis vinifera]	GO:0018130//heterocycle biosynthetic process;GO:0009059//macromolecule biosynthetic process;GO:0034641//cellular nitrogen compound metabolic process;GO:0019438//aromatic compound biosynthetic process;GO:0006807//nitrogen compound metabolic process;GO:1901576//organic substance biosynthetic process;GO:0034654//nucleobase-containing compound biosynthetic process;GO:0044237//cellular metabolic proce…
VIT_04s0069g00930	5.89333	4.15	1.8	2.21	3.62	2.42	3.43333	3.18333	K03452//magnesium/proton exchanger;K22733//magnesium transporter;K03452//magnesium/proton exchanger;K22733//magnesium transporter	XP_021821885.1|1.6e-302|pentatricopeptide repeat-containing protein At5g66520-like [Prunus avium]	GO:0044260//cellular macromolecule metabolic process;GO:0009451//RNA modification;GO:0006725//cellular aromatic compound metabolic process;GO:0034641//cellular nitrogen compound metabolic process;GO:0044238//primary metabolic process;GO:0006139//nucleobase-containing compound metabolic process;GO:0043412//macromolecule modification;GO:0071704//organic substance metabolic process;GO:0008152//metab…
VIT_04s0069g00960	18.31	12.4467	7.45667	6.49333	9.46	5.7	8.35667	8.84667	K02183//calmodulin+ko04016//MAPK signaling pathway - plant+ko04626//Plant-pathogen interaction+ko04070//Phosphatidylinositol signaling system;K02183//calmodulin+ko04016//MAPK signaling pathway - plant+ko04626//Plant-pathogen interaction+ko04070//Phosphatidylinositol signaling system	XP_002262994.1|4.0e-68|PREDICTED: uncharacterized protein At5g64816 [Vitis vinifera]	GO:0031224//intrinsic component of membrane;GO:0016021//integral component of membrane;GO:0016020//membrane;GO:0044425//membrane part;
VIT_04s0069g00970	0.0233333	0	0.136667	0.48	1.34667	0.666667	0.09	1.01667	K12835//ATP-dependent RNA helicase DDX42 [EC:3.6.4.13]+ko03040//Spliceosome;K13424//WRKY transcription factor 33+ko04016//MAPK signaling pathway - plant+ko04626//Plant-pathogen interaction	XP_002263836.1|1.8e-87|PREDICTED: probable WRKY transcription factor 51 isoform X1 [Vitis vinifera]	GO:0044249//cellular biosynthetic process;GO:1901362//organic cyclic compound biosynthetic process;GO:1901360//organic cyclic compound metabolic process;GO:0006351//transcription, DNA-templated;GO:0034645//cellular macromolecule biosynthetic process;GO:0090304//nucleic acid metabolic process;GO:0043170//macromolecule metabolic process;GO:0034654//nucleobase-containing compound biosynthetic proces…
VIT_04s0069g01000	14.07	7.62	7.61333	7.23	11.6267	10.3567	12.6767	7.54		XP_002263956.1|1.0e-208|PREDICTED: WAT1-related protein At3g02690, chloroplastic [Vitis vinifera]	GO:0031224//intrinsic component of membrane;GO:0016020//membrane;GO:0044425//membrane part;GO:0016021//integral component of membrane;
VIT_04s0069g01010	0.896667	0.776667	5.91667	23.6967	1.76	1.14667	0.836667	31.6867	K04077//chaperonin GroEL+ko03018//RNA degradation	XP_002263161.1|8.3e-141|PREDICTED: protein YLS9 [Vitis vinifera]	GO:0031224//intrinsic component of membrane;GO:0016020//membrane;GO:0016021//integral component of membrane;GO:0044425//membrane part;
VIT_04s0069g01020	3.91333	3.44333	1.80667	2.45	2.58667	1.82667	3.75667	3.25333	K10867//nibrin+ko03440//Homologous recombination;K10867//nibrin+ko03440//Homologous recombination;K10867//nibrin+ko03440//Homologous recombination	CAN75336.1|3.5e-153|hypothetical protein VITISV_012698 [Vitis vinifera]
VIT_04s0069g01060	8.00667	5.60333	4	8.02333	5.79667	4.11333	6.49667	6.19333	K15601//lysine-specific demethylase 3 [EC:1.14.11.-];K15601//lysine-specific demethylase 3 [EC:1.14.11.-];K15601//lysine-specific demethylase 3 [EC:1.14.11.-]	CBI24025.3|0.0e+00|unnamed protein product, partial [Vitis vinifera]	GO:0008168//methyltransferase activity;GO:0016740//transferase activity;GO:0016741//transferase activity, transferring one-carbon groups;GO:0003824//catalytic activity;
VIT_04s0069g01090	0	1.13333	0.42	0	0	0	0.396667	0.603333	K15601//lysine-specific demethylase 3 [EC:1.14.11.-]	XP_010648865.1|1.5e-16|PREDICTED: lysine-specific demethylase JMJ25 isoform X1 [Vitis vinifera]
VIT_04s0069g01100	16.7033	23.0833	17.3233	17.69	8.83667	11.3533	18.9567	19.62		XP_003631836.1|1.5e-94|PREDICTED: transmembrane protein 208 homolog [Vitis vinifera]	GO:0019538//protein metabolic process;GO:0071704//organic substance metabolic process;GO:0006624//vacuolar protein processing;GO:0044260//cellular macromolecule metabolic process;GO:1901564//organonitrogen compound metabolic process;GO:0051604//protein maturation;GO:0009987//cellular process;GO:0010467//gene expression;GO:0044267//cellular protein metabolic process;GO:0043170//macromolecule metab…
VIT_04s0069g01110	3.44333	3.43333	3.01	2.44	3.24333	2.07	4.41333	2.74333	K02885//large subunit ribosomal protein L19e+ko03010//Ribosome	XP_002264536.1|8.9e-232|PREDICTED: protein ROOT PRIMORDIUM DEFECTIVE 1 [Vitis vinifera]
VIT_04s0069g01120	0.63	0.00666667	0	0	6.83333	0	0	0	K01913//acetate---CoA ligase [EC:6.2.1.1]+ko00010//Glycolysis / Gluconeogenesis+ko01100//Metabolic pathways+ko01110//Biosynthesis of secondary metabolites+ko00620//Pyruvate metabolism+ko00630//Glyoxylate and dicarboxylate metabolism	XP_002263801.1|0.0e+00|PREDICTED: probable acyl-activating enzyme 6 [Vitis vinifera]	GO:0008152//metabolic process;GO:0008756//o-succinylbenzoate-CoA ligase activity;GO:0016877//ligase activity, forming carbon-sulfur bonds;GO:0016405//CoA-ligase activity;GO:0016874//ligase activity;GO:0003824//catalytic activity;GO:0016878//acid-thiol ligase activity;
VIT_04s0069g01140	0.98	0.01	0.05	0.01	6.07667	0.01	0.0166667	0	K01913//acetate---CoA ligase [EC:6.2.1.1]+ko00010//Glycolysis / Gluconeogenesis+ko01100//Metabolic pathways+ko01110//Biosynthesis of secondary metabolites+ko00620//Pyruvate metabolism+ko00630//Glyoxylate and dicarboxylate metabolism	CBI24030.3|5.1e-59|unnamed protein product, partial [Vitis vinifera]
VIT_04s0069g01150	2.04	0.873333	0.8	1.26667	1.34667	0.95	2.05333	0.88	K14432//ABA responsive element binding factor+ko04075//Plant hormone signal transduction;K14432//ABA responsive element binding factor+ko04075//Plant hormone signal transduction	XP_019080058.1|3.0e-127|PREDICTED: ABSCISIC ACID-INSENSITIVE 5-like protein 2 isoform X2 [Vitis vinifera]	GO:0003700//DNA binding transcription factor activity;GO:0140110//transcription regulator activity;
VIT_04s0079g00410	57.69	18.0467	36.2467	69.9867	52.7733	16.1667	34.1633	68.21	K12133//MYB-related transcription factor LHY+ko04712//Circadian rhythm - plant	CBI27347.3|8.1e-283|unnamed protein product, partial [Vitis vinifera]
VIT_04s0079g00690	0.453333	95.32	2385.51	1093.51	0.12	313.267	1928.82	2290.31	K00799//glutathione S-transferase [EC:2.5.1.18]+ko00480//Glutathione metabolism	NP_001267869.1|4.0e-117|glutathione S-transferase [Vitis vinifera]	GO:0071704//organic substance metabolic process;GO:0006807//nitrogen compound metabolic process;GO:0006749//glutathione metabolic process;GO:0034641//cellular nitrogen compound metabolic process;GO:0006790//sulfur compound metabolic process;GO:0051186//cofactor metabolic process;GO:1901564//organonitrogen compound metabolic process;GO:0006575//cellular modified amino acid metabolic process;GO:004…
VIT_06s0004g02780	0.44	0.426667	0.443333	0.58	0.716667	0.606667	1.26	0.803333	K02950//small subunit ribosomal protein S12+ko03010//Ribosome	CAN66875.1|7.3e-38|hypothetical protein VITISV_009275 [Vitis vinifera]	GO:0043226//organelle;GO:0043227//membrane-bounded organelle;GO:0044444//cytoplasmic part;GO:0043229//intracellular organelle;GO:0005737//cytoplasm;GO:0005622//intracellular;GO:0005623//cell;GO:0044424//intracellular part;GO:0043231//intracellular membrane-bounded organelle;GO:0044464//cell part;GO:0005739//mitochondrion;
VIT_06s0004g02790	5.3	6.15667	4.13333	4.68667	5.36667	4.86333	4.90333	3.5	K01528//dynamin GTPase [EC:3.6.5.5]+ko04144//Endocytosis;K12447//UDP-sugar pyrophosphorylase [EC:2.7.7.64]+ko00520//Amino sugar and nucleotide sugar metabolism+ko00040//Pentose and glucuronate interconversions+ko01100//Metabolic pathways+ko00052//Galactose metabolism+ko00053//Ascorbate and aldarate metabolism;K04733//interleukin-1 receptor-associated kinase 4 [EC:2.7.11.1];K01528//dynamin GTPase …	CBI16319.3|5.1e-142|unnamed protein product, partial [Vitis vinifera]	GO:0031224//intrinsic component of membrane;GO:0016021//integral component of membrane;GO:0016020//membrane;GO:0044425//membrane part;GO:0071944//cell periphery;GO:0005886//plasma membrane;GO:0005623//cell;GO:0044464//cell part;
VIT_06s0004g02800	7.15	3.51667	6.5	3.07333	7.33333	3.02667	2.72667	1.62	K09338//homeobox-leucine zipper protein	XP_010651164.1|0.0e+00|PREDICTED: homeobox-leucine zipper protein REVOLUTA [Vitis vinifera]	GO:0044424//intracellular part;GO:0043226//organelle;GO:0043229//intracellular organelle;GO:0044464//cell part;GO:0043231//intracellular membrane-bounded organelle;GO:0043227//membrane-bounded organelle;GO:0005623//cell;GO:0005622//intracellular;GO:0005634//nucleus;GO:0097159//organic cyclic compound binding;GO:0003676//nucleic acid binding;GO:0005488//binding;GO:0003677//DNA binding;GO:0008289//…
VIT_06s0004g02810	70.2967	39.1667	51.45	70.3433	77.6267	56.5467	41.5733	44.4033	K00549//5-methyltetrahydropteroyltriglutamate--homocysteine methyltransferase [EC:2.1.1.14]+ko01230//Biosynthesis of amino acids+ko00450//Selenocompound metabolism+ko01100//Metabolic pathways+ko01110//Biosynthesis of secondary metabolites+ko00270//Cysteine and methionine metabolism	XP_002285171.1|5.0e-237|PREDICTED: double-stranded RNA-binding protein 2 [Vitis vinifera]	GO:0051246//regulation of protein metabolic process;GO:0032269//negative regulation of cellular protein metabolic process;GO:0016458//gene silencing;GO:0070919//production of siRNA involved in chromatin silencing by small RNA;GO:0051252//regulation of RNA metabolic process;GO:0006139//nucleobase-containing compound metabolic process;GO:0009987//cellular process;GO:1901360//organic cyclic compound…
VIT_06s0004g02820	30.7667	28.4067	30.93	30.61	33.0667	35.87	32.1733	26.42	K20195//vacuolar fusion protein MON1	XP_002285170.1|0.0e+00|PREDICTED: protein SAND [Vitis vinifera]	GO:0016043//cellular component organization;GO:0048856//anatomical structure development;GO:0070727//cellular macromolecule localization;GO:0006886//intracellular protein transport;GO:0009987//cellular process;GO:0071705//nitrogen compound transport;GO:0006996//organelle organization;GO:0032502//developmental process;GO:0042886//amide transport;GO:0032501//multicellular organismal process;GO:0015…
VIT_06s0004g02830	101.587	23.7733	18.97	20.96	79.8433	37.9467	29.8733	42.4167	K20855//beta-1,3-galactosyltransferase 1/2/3/4/5/7/8 [EC:2.4.1.-]	XP_002285165.1|2.5e-91|PREDICTED: uncharacterized protein LOC100253658 [Vitis vinifera]
VIT_06s0004g02840	124.09	145.14	137.96	126.72	98.87	105.93	110.383	100.79	K02870//large subunit ribosomal protein L12e+ko03010//Ribosome;K02870//large subunit ribosomal protein L12e+ko03010//Ribosome	XP_010651161.1|2.6e-87|PREDICTED: 60S ribosomal protein L12 [Vitis vinifera]	GO:0042273//ribosomal large subunit biogenesis;GO:0065003//macromolecular complex assembly;GO:1901576//organic substance biosynthetic process;GO:0006412//translation;GO:0006996//organelle organization;GO:0070925//organelle assembly;GO:0042254//ribosome biogenesis;GO:0044260//cellular macromolecule metabolic process;GO:0034641//cellular nitrogen compound metabolic process;GO:0071826//ribonucleopro…
VIT_06s0004g02850	524.09	105.383	178.273	47.24	1109.35	238.283	122.73	35.7333	K09872//aquaporin PIP	NP_001268056.1|1.1e-160|aquaporin PIP2 [Vitis vinifera]	GO:0051234//establishment of localization;GO:0006810//transport;GO:0055085//transmembrane transport;GO:0050896//response to stimulus;GO:0043207//response to external biotic stimulus;GO:0009607//response to biotic stimulus;GO:0006811//ion transport;GO:0051179//localization;GO:0009624//response to nematode;GO:0051704//multi-organism process;GO:0051707//response to other organism;GO:0034220//ion tra…
VIT_06s0004g02870	29.0233	23.8567	13.3333	19.78	20.8	31.09	47.65	55.1867		XP_002285144.1|3.3e-40|PREDICTED: uncharacterized protein LOC100263969 [Vitis vinifera]	GO:0043229//intracellular organelle;GO:0044464//cell part;GO:0043231//intracellular membrane-bounded organelle;GO:0044424//intracellular part;GO:0043226//organelle;GO:0005623//cell;GO:0005737//cytoplasm;GO:0043227//membrane-bounded organelle;GO:0005622//intracellular;GO:0009536//plastid;GO:0044444//cytoplasmic part;
VIT_06s0004g02880	1.21	0.316667	0.0766667	0.00666667	1.61667	0.223333	0.17	0.0266667	K04733//interleukin-1 receptor-associated kinase 4 [EC:2.7.11.1];K04733//interleukin-1 receptor-associated kinase 4 [EC:2.7.11.1]	XP_010651159.1|7.0e-302|PREDICTED: probable serine/threonine-protein kinase NAK [Vitis vinifera]	GO:0044425//membrane part;GO:0016020//membrane;GO:0016021//integral component of membrane;GO:0031224//intrinsic component of membrane;GO:0032555//purine ribonucleotide binding;GO:0043167//ion binding;GO:0097159//organic cyclic compound binding;GO:0043168//anion binding;GO:0000166//nucleotide binding;GO:0035639//purine ribonucleoside triphosphate binding;GO:0032559//adenyl ribonucleotide binding;G…
VIT_06s0004g02890	67.1833	66.1567	39.9967	17.9467	85.3833	62.4033	53.62	23.35	K09580//protein disulfide-isomerase A1 [EC:5.3.4.1]+ko04141//Protein processing in endoplasmic reticulum	XP_002285136.1|0.0e+00|PREDICTED: protein disulfide isomerase-like 1-4 isoform X1 [Vitis vinifera]	GO:0050794//regulation of cellular process;GO:0045454//cell redox homeostasis;GO:0009987//cellular process;GO:0006457//protein folding;GO:0065007//biological regulation;GO:0019725//cellular homeostasis;GO:0065008//regulation of biological quality;GO:0050789//regulation of biological process;GO:0034976//response to endoplasmic reticulum stress;GO:0050896//response to stimulus;GO:0042592//homeostat…
VIT_06s0004g02900	87.7667	76.9	62.9567	110.993	62.2367	41.4567	103.473	106.973	K03526//(E)-4-hydroxy-3-methylbut-2-enyl-diphosphate synthase [EC:1.17.7.1 1.17.7.3]+ko00900//Terpenoid backbone biosynthesis+ko01100//Metabolic pathways+ko01110//Biosynthesis of secondary metabolites	XP_002285130.1|0.0e+00|PREDICTED: 4-hydroxy-3-methylbut-2-en-1-yl diphosphate synthase (ferredoxin), chloroplastic [Vitis vinifera]	GO:0016114//terpenoid biosynthetic process;GO:0019637//organophosphate metabolic process;GO:0071704//organic substance metabolic process;GO:0044237//cellular metabolic process;GO:0043436//oxoacid metabolic process;GO:0006793//phosphorus metabolic process;GO:0008299//isoprenoid biosynthetic process;GO:0044249//cellular biosynthetic process;GO:0044281//small molecule metabolic process;GO:0046490//i…
VIT_06s0004g02910	19.2867	20.1967	20.04	32.0067	24.3433	22.8367	37.9033	43.9333	K04499//RuvB-like protein 1 (pontin 52);K04499//RuvB-like protein 1 (pontin 52)	CBI16308.3|6.6e-253|unnamed protein product, partial [Vitis vinifera]	GO:0018205//peptidyl-lysine modification;GO:0018394//peptidyl-lysine acetylation;GO:0006338//chromatin remodeling;GO:0051252//regulation of RNA metabolic process;GO:0065003//macromolecular complex assembly;GO:0006355//regulation of transcription, DNA-templated;GO:0022618//ribonucleoprotein complex assembly;GO:0019538//protein metabolic process;GO:0050789//regulation of biological process;GO:00431…
VIT_06s0004g02920	3.91667	6.19667	3.66	4.48667	3.16667	2.92	4.88	5.79	K04499//RuvB-like protein 1 (pontin 52);K19612//2',5'-phosphodiesterase [EC:3.1.13.4 3.1.4.-];K07566//L-threonylcarbamoyladenylate synthase [EC:2.7.7.87];K04499//RuvB-like protein 1 (pontin 52);K19612//2',5'-phosphodiesterase [EC:3.1.13.4 3.1.4.-];K07566//L-threonylcarbamoyladenylate synthase [EC:2.7.7.87];K04499//RuvB-like protein 1 (pontin 52);K19612//2',5'-phosphodiesterase [EC:3.1.13.4 3.1.4.…	XP_002285123.1|4.9e-150|PREDICTED: yrdC domain-containing protein, mitochondrial isoform X3 [Vitis vinifera]	GO:0065007//biological regulation;GO:0006725//cellular aromatic compound metabolic process;GO:0034470//ncRNA processing;GO:0008152//metabolic process;GO:0070525//tRNA threonylcarbamoyladenosine metabolic process;GO:0090304//nucleic acid metabolic process;GO:0008033//tRNA processing;GO:0034641//cellular nitrogen compound metabolic process;GO:0034660//ncRNA metabolic process;GO:0006450//regulation …
VIT_06s0004g02930	5.61	1.11333	0.476667	0.873333	7.75333	2.68333	2.99	1.58333	K04733//interleukin-1 receptor-associated kinase 4 [EC:2.7.11.1];K15407//queuine tRNA-ribosyltransferase subunit QTRTD1 [EC:2.4.2.29]	XP_010651156.1|4.9e-272|PREDICTED: uncharacterized protein LOC100257089 [Vitis vinifera]
VIT_06s0004g02940	13.6533	13.4033	13.6433	14.6733	14.3967	14.2567	10.0833	8.9	K15332//tRNA (uracil-5-)-methyltransferase [EC:2.1.1.-];K15332//tRNA (uracil-5-)-methyltransferase [EC:2.1.1.-]	XP_002282314.2|0.0e+00|PREDICTED: zinc finger CCCH domain-containing protein 24 isoform X2 [Vitis vinifera]	GO:0046483//heterocycle metabolic process;GO:0044237//cellular metabolic process;GO:0034641//cellular nitrogen compound metabolic process;GO:0006807//nitrogen compound metabolic process;GO:0006139//nucleobase-containing compound metabolic process;GO:0008152//metabolic process;GO:0016070//RNA metabolic process;GO:0006725//cellular aromatic compound metabolic process;GO:0071704//organic substance m…
VIT_06s0004g02950	4.60333	3.54333	4.71333	3.89333	15.6733	5.13	5.33333	7.94333		XP_010651456.1|8.0e-208|PREDICTED: uncharacterized protein LOC100267366 [Vitis vinifera]	GO:0031224//intrinsic component of membrane;GO:0016020//membrane;GO:0044425//membrane part;GO:0016021//integral component of membrane;GO:0016740//transferase activity;GO:0003824//catalytic activity;GO:0016741//transferase activity, transferring one-carbon groups;GO:0008168//methyltransferase activity;
VIT_06s0004g02970	13.2167	16.07	13.64	10.3433	10.63	17.7267	13.29	8.42667	K10604//E3 ubiquitin-protein ligase MGRN1 [EC:2.3.2.27]+ko04120//Ubiquitin mediated proteolysis	CBI16302.3|1.7e-219|unnamed protein product, partial [Vitis vinifera]	GO:0016874//ligase activity;GO:0003824//catalytic activity;
VIT_06s0004g02980	20.8267	65.2633	43.8433	64.6433	22.16	43.9	49.13	65.7367	K04733//interleukin-1 receptor-associated kinase 4 [EC:2.7.11.1];K06027//vesicle-fusing ATPase [EC:3.6.4.6]	XP_010651152.1|1.1e-222|PREDICTED: F-box/kelch-repeat protein At5g60570 [Vitis vinifera]	GO:0016874//ligase activity;GO:0003824//catalytic activity;
VIT_06s0004g02990	29.5567	10.2633	6.85667	6.68333	32.2833	7.94667	11.3633	12.0867	K07359//calcium/calmodulin-dependent protein kinase kinase 2 [EC:2.7.11.17];K00908//calcium/calmodulin-dependent protein kinase kinase 1 [EC:2.7.11.17]	XP_002282279.1|3.5e-245|PREDICTED: serine/threonine-protein kinase GRIK2 isoform X1 [Vitis vinifera]
VIT_06s0004g03000	36.1933	11.4833	11.2067	15.3633	16.1733	14.07	23.5533	18.7433	K08681//5'-phosphate synthase pdxT subunit [EC:4.3.3.6]+ko00750//Vitamin B6 metabolism	XP_002285095.1|6.4e-139|PREDICTED: probable pyridoxal 5'-phosphate synthase subunit PDX2 [Vitis vinifera]	GO:0042364//water-soluble vitamin biosynthetic process;GO:0006767//water-soluble vitamin metabolic process;GO:0072524//pyridine-containing compound metabolic process;GO:0044281//small molecule metabolic process;GO:0044283//small molecule biosynthetic process;GO:0009987//cellular process;GO:0051188//cofactor biosynthetic process;GO:1901576//organic substance biosynthetic process;GO:1901360//organi…
VIT_06s0004g03020	86.2633	7.12333	5.81333	3.76667	102.73	13.4667	6.93	1.06667	K12309//beta-galactosidase [EC:3.2.1.23]+ko00600//Sphingolipid metabolism+ko00604//Glycosphingolipid biosynthesis - ganglio series+ko00531//Glycosaminoglycan degradation+ko00511//Other glycan degradation+ko01100//Metabolic pathways+ko00052//Galactose metabolism	XP_002285084.2|0.0e+00|PREDICTED: beta-galactosidase 8 [Vitis vinifera]	GO:0044238//primary metabolic process;GO:0008152//metabolic process;GO:0071704//organic substance metabolic process;GO:0005975//carbohydrate metabolic process;GO:0044464//cell part;GO:0005618//cell wall;GO:0044444//cytoplasmic part;GO:0005737//cytoplasm;GO:0043227//membrane-bounded organelle;GO:0005773//vacuole;GO:0005622//intracellular;GO:0043226//organelle;GO:0071944//cell periphery;GO:0043229/…
VIT_06s0004g03030	8.5	4.39667	3.08667	3.59	5.06667	3.55333	5.33667	3.86667	K21952//CASK-interacting protein;K18626//trichohyalin;K18626//trichohyalin	CBI16296.3|7.2e-240|unnamed protein product, partial [Vitis vinifera]
VIT_06s0004g03040	25.4633	27.06	33.9533	36.6633	27.0833	38.1433	38.49	29.97	K03115//casein kinase II subunit beta+ko04712//Circadian rhythm - plant+ko03008//Ribosome biogenesis in eukaryotes;K14855//ribosome assembly protein 4	XP_002285063.1|0.0e+00|PREDICTED: WD repeat-containing protein 20 [Vitis vinifera]	GO:0019538//protein metabolic process;GO:0044267//cellular protein metabolic process;GO:0009987//cellular process;GO:0006508//proteolysis;GO:0016579//protein deubiquitination;GO:0070646//protein modification by small protein removal;GO:0044260//cellular macromolecule metabolic process;GO:1901564//organonitrogen compound metabolic process;GO:0006807//nitrogen compound metabolic process;GO:0044237/…
VIT_06s0004g03070	25.68	6.99	2.34667	3.73667	19.55	5.68667	2.98	2.27333	K22410//PR domain zinc finger protein 16;K12309//beta-galactosidase [EC:3.2.1.23]+ko00600//Sphingolipid metabolism+ko00604//Glycosphingolipid biosynthesis - ganglio series+ko00531//Glycosaminoglycan degradation+ko00511//Other glycan degradation+ko01100//Metabolic pathways+ko00052//Galactose metabolism	XP_002282251.2|9.2e-291|PREDICTED: protein indeterminate-domain 9 [Vitis vinifera]	GO:0097159//organic cyclic compound binding;GO:0043167//ion binding;GO:0003676//nucleic acid binding;GO:0046872//metal ion binding;GO:0005488//binding;GO:1901363//heterocyclic compound binding;GO:0043169//cation binding;
VIT_06s0004g03100	56.52	22.9067	27.9633	43.9033	42.1067	24.79	21.1967	38.21	K08472//mlo protein;K08472//mlo protein;K08472//mlo protein	CBI16290.3|0.0e+00|unnamed protein product, partial [Vitis vinifera]
VIT_06s0004g03110	0.0733333	0.0266667	0	0	1.06	0	0	0.0133333		XP_002282208.1|7.2e-134|PREDICTED: uncharacterized protein LOC100246731 isoform X1 [Vitis vinifera]
VIT_06s0004g03120	0.126667	0.0166667	0.38	1.40333	0.366667	0.186667	0.0933333	3.49	K08472//mlo protein	XP_002282198.1|1.3e-294|PREDICTED: MLO-like protein 3 [Vitis vinifera]
VIT_06s0004g03130	121.117	5.69667	8.75333	0.43	163.43	46.0967	29.4433	2.01667	K14486//auxin response factor+ko04075//Plant hormone signal transduction	XP_002285019.2|0.0e+00|PREDICTED: auxin response factor 4 [Vitis vinifera]	GO:0009755//hormone-mediated signaling pathway;GO:0006807//nitrogen compound metabolic process;GO:0051171//regulation of nitrogen compound metabolic process;GO:0006355//regulation of transcription, DNA-templated;GO:0010467//gene expression;GO:0071495//cellular response to endogenous stimulus;GO:0010468//regulation of gene expression;GO:0007154//cell communication;GO:1901576//organic substance bio…
VIT_06s0004g03140	35.92	54.17	30.96	45.8433	28.1167	28.6867	47.35	44.3067	K00253//isovaleryl-CoA dehydrogenase [EC:1.3.8.4]+ko00280//Valine, leucine and isoleucine degradation+ko01100//Metabolic pathways	XP_002285017.1|1.2e-233|PREDICTED: isovaleryl-CoA dehydrogenase, mitochondrial [Vitis vinifera]
VIT_06s0004g03150	9.16667	11.59	18.0967	21.5133	8.48333	13.3033	9.82333	9.55333		XP_010651140.1|0.0e+00|PREDICTED: transmembrane protein 209 [Vitis vinifera]	GO:0031224//intrinsic component of membrane;GO:0044425//membrane part;GO:0016021//integral component of membrane;GO:0016020//membrane;
VIT_06s0004g03160	178.493	223.4	207.387	161.103	74.7967	52.0167	117.12	121.433		XP_002285012.1|7.0e-43|PREDICTED: DNA-binding protein S1FA [Vitis vinifera]	GO:1903506//regulation of nucleic acid-templated transcription;GO:2001141//regulation of RNA biosynthetic process;GO:0010556//regulation of macromolecule biosynthetic process;GO:0060255//regulation of macromolecule metabolic process;GO:0031326//regulation of cellular biosynthetic process;GO:0019219//regulation of nucleobase-containing compound metabolic process;GO:0080090//regulation of primary m…
VIT_06s0004g03170	11.5933	7.61333	6.37667	7.29333	8.61667	5.52667	7.15667	5.24	K03142//transcription initiation factor TFIIH subunit 2+ko03420//Nucleotide excision repair+ko03022//Basal transcription factors;K03142//transcription initiation factor TFIIH subunit 2+ko03420//Nucleotide excision repair+ko03022//Basal transcription factors	CBI16283.3|5.1e-273|unnamed protein product, partial [Vitis vinifera]	GO:1901362//organic cyclic compound biosynthetic process;GO:0046483//heterocycle metabolic process;GO:2001141//regulation of RNA biosynthetic process;GO:0044260//cellular macromolecule metabolic process;GO:0071704//organic substance metabolic process;GO:0090304//nucleic acid metabolic process;GO:0044237//cellular metabolic process;GO:0010468//regulation of gene expression;GO:0044238//primary meta…
VIT_06s0004g03180	39.5067	34.44	30.18	38.3067	28.2533	24.8633	27.38	31.5967	K22403//zinc finger MIZ domain-containing protein;K22403//zinc finger MIZ domain-containing protein;K22403//zinc finger MIZ domain-containing protein;K22403//zinc finger MIZ domain-containing protein;K22403//zinc finger MIZ domain-containing protein	XP_010651133.1|0.0e+00|PREDICTED: E3 SUMO-protein ligase SIZ1 isoform X1 [Vitis vinifera]	GO:0007154//cell communication;GO:0050896//response to stimulus;GO:0040007//growth;GO:0016049//cell growth;GO:0009605//response to external stimulus;GO:0009987//cellular process;GO:0071496//cellular response to external stimulus;GO:0031668//cellular response to extracellular stimulus;GO:0009991//response to extracellular stimulus;GO:0051716//cellular response to stimulus;GO:0044424//intracellular…
VIT_06s0004g03190	113.21	133.653	67.41	72.2	80.31	45.4033	91.6633	91.4467	K02736//20S proteasome subunit beta 7 [EC:3.4.25.1]+ko03050//Proteasome	XP_002284989.1|8.8e-141|PREDICTED: proteasome subunit beta type-4 [Vitis vinifera]	GO:0044267//cellular protein metabolic process;GO:1901564//organonitrogen compound metabolic process;GO:0042221//response to chemical;GO:0006950//response to stress;GO:0009056//catabolic process;GO:0044260//cellular macromolecule metabolic process;GO:0010035//response to inorganic substance;GO:0006508//proteolysis;GO:0043170//macromolecule metabolic process;GO:0006807//nitrogen compound metabolic…
VIT_06s0004g03210	36.1167	1.51333	2.11	1.02333	21.1133	2.80667	7.32	2.24		CBI16279.3|2.1e-47|unnamed protein product, partial [Vitis vinifera]
VIT_06s0004g03220	820.02	747.153	788.847	538.69	737.897	901.113	647.58	527.61	K03231//elongation factor 1-alpha+ko03013//RNA transport;K03231//elongation factor 1-alpha+ko03013//RNA transport	XP_012082305.1|9.0e-258|elongation factor 1-alpha isoform X1 [Jatropha curcas]	GO:0005623//cell;GO:0044464//cell part;GO:0044424//intracellular part;GO:0005737//cytoplasm;GO:0005622//intracellular;GO:0016817//hydrolase activity, acting on acid anhydrides;GO:0001883//purine nucleoside binding;GO:0032561//guanyl ribonucleotide binding;GO:0097367//carbohydrate derivative binding;GO:0005488//binding;GO:0003924//GTPase activity;GO:0017111//nucleoside-triphosphatase activity;GO:0…
VIT_06s0004g03230	1.31667	0.726667	0.43	1.24333	0.996667	0.68	1.03667	1.17667	K20291//conserved oligomeric Golgi complex subunit 4;K20291//conserved oligomeric Golgi complex subunit 4	XP_010651132.1|3.2e-253|PREDICTED: pentatricopeptide repeat-containing protein At2g27800, mitochondrial [Vitis vinifera]
VIT_06s0004g03240	7431.91	2971.4	1809.8	914.763	4602.15	3215.27	2325.41	849.597	K03231//elongation factor 1-alpha+ko03013//RNA transport	XP_012082305.1|8.6e-258|elongation factor 1-alpha isoform X1 [Jatropha curcas]
VIT_06s0004g03250	52.5767	48.8067	16.2633	15.6533	20.8633	17.3367	63.35	52.66	K13984//thioredoxin domain-containing protein 5+ko04141//Protein processing in endoplasmic reticulum	XP_002264005.2|4.5e-82|PREDICTED: protein disulfide isomerase-like 5-1 [Vitis vinifera]
VIT_06s0004g03270	6.2	3.86333	1.20333	2.01	4.10667	4.15333	3.1	4.46667	K17815//exonuclease V [EC:3.1.-.-];K17815//exonuclease V [EC:3.1.-.-];K17815//exonuclease V [EC:3.1.-.-]	XP_002284918.2|1.1e-259|PREDICTED: exonuclease V, chloroplastic [Vitis vinifera]
VIT_06s0004g03280	24.84	24.0967	18.94	20.26	20.6167	19.36	22.0967	15.9533	K18532//adenylate kinase [EC:2.7.4.3]+ko00230//Purine metabolism+ko01100//Metabolic pathways+ko03008//Ribosome biogenesis in eukaryotes+ko01110//Biosynthesis of secondary metabolites	XP_010651129.1|3.9e-98|PREDICTED: adenylate kinase isoenzyme 6 homolog [Vitis vinifera]	GO:0005623//cell;GO:0005622//intracellular;GO:0005737//cytoplasm;GO:0005634//nucleus;GO:0043231//intracellular membrane-bounded organelle;GO:0044464//cell part;GO:0044424//intracellular part;GO:0043226//organelle;GO:0043227//membrane-bounded organelle;GO:0043229//intracellular organelle;GO:0016818//hydrolase activity, acting on acid anhydrides, in phosphorus-containing anhydrides;GO:0043167//ion …
VIT_06s0004g03290	2.49333	1.34	1.46333	1.44667	1.02333	0.863333	1.47333	2.03	K18532//adenylate kinase [EC:2.7.4.3]+ko00230//Purine metabolism+ko01100//Metabolic pathways+ko03008//Ribosome biogenesis in eukaryotes+ko01110//Biosynthesis of secondary metabolites;K17865//3-hydroxybutyryl-CoA dehydratase [EC:4.2.1.55]+ko00650//Butanoate metabolism+ko01200//Carbon metabolism+ko00630//Glyoxylate and dicarboxylate metabolism	XP_010651125.1|1.2e-84|PREDICTED: uncharacterized protein LOC100253475 [Vitis vinifera]	GO:0043436//oxoacid metabolic process;GO:0009058//biosynthetic process;GO:0044249//cellular biosynthetic process;GO:0008152//metabolic process;GO:0044255//cellular lipid metabolic process;GO:0044238//primary metabolic process;GO:0006633//fatty acid biosynthetic process;GO:0009657//plastid organization;GO:0044283//small molecule biosynthetic process;GO:0009853//photorespiration;GO:0016043//cellula…
VIT_06s0004g03300	2.48667	5.37667	4.37333	7.10667	2.27	3.82667	5.57667	6.2		XP_002284901.1|0.0e+00|PREDICTED: uncharacterized protein LOC100258617 isoform X2 [Vitis vinifera]
VIT_06s0004g03310	34.46	25.7533	20.01	18.5267	32.5167	20.57	37.62	24.43	K20363//protein transport protein YIP1;K20363//protein transport protein YIP1;K20363//protein transport protein YIP1;K20363//protein transport protein YIP1;K20363//protein transport protein YIP1	XP_008224614.1|1.5e-204|PREDICTED: uncharacterized protein LOC103324341 [Prunus mume]	GO:0003824//catalytic activity;GO:0016787//hydrolase activity;
VIT_06s0004g03320	16.33	19.9067	26.19	41.6667	14.3267	15.2367	16.8167	27.0767	K11968//ariadne-1 [EC:2.3.2.31]	XP_002282087.1|0.0e+00|PREDICTED: probable E3 ubiquitin-protein ligase rbrA [Vitis vinifera]	GO:0048522//positive regulation of cellular process;GO:0043412//macromolecule modification;GO:0044265//cellular macromolecule catabolic process;GO:0032436//positive regulation of proteasomal ubiquitin-dependent protein catabolic process;GO:0044267//cellular protein metabolic process;GO:0000209//protein polyubiquitination;GO:0043170//macromolecule metabolic process;GO:0009056//catabolic process;GO…
VIT_06s0004g03330	5.51667	6.27	12.46	5.99667	26.1433	5.98333	2.71667	2.25	K13944//LOB domain-containing protein 16;K21994//LOB domain-containing protein 18	XP_002282070.1|3.1e-112|PREDICTED: LOB domain-containing protein 1 [Vitis vinifera]
VIT_06s0004g03340	0.22	1.57667	1.02667	1.51667	0.16	0.71	1.00333	1.19	K01807//ribose 5-phosphate isomerase A [EC:5.3.1.6]+ko00030//Pentose phosphate pathway+ko01230//Biosynthesis of amino acids+ko01100//Metabolic pathways+ko01110//Biosynthesis of secondary metabolites+ko00710//Carbon fixation in photosynthetic organisms+ko01200//Carbon metabolism	CBI16263.3|7.3e-176|unnamed protein product, partial [Vitis vinifera]	GO:1901564//organonitrogen compound metabolic process;GO:0006739//NADP metabolic process;GO:0006098//pentose-phosphate shunt;GO:0019682//glyceraldehyde-3-phosphate metabolic process;GO:0055086//nucleobase-containing small molecule metabolic process;GO:0044237//cellular metabolic process;GO:0006725//cellular aromatic compound metabolic process;GO:1901360//organic cyclic compound metabolic process;…
VIT_06s0004g03360	21.8667	29.6833	30.7733	29.3733	11.8133	28.5767	15.0567	10.6267	K01955//carbamoyl-phosphate synthase large subunit [EC:6.3.5.5]+ko00250//Alanine, aspartate and glutamate metabolism+ko01100//Metabolic pathways+ko00240//Pyrimidine metabolism;K01955//carbamoyl-phosphate synthase large subunit [EC:6.3.5.5]+ko00250//Alanine, aspartate and glutamate metabolism+ko01100//Metabolic pathways+ko00240//Pyrimidine metabolism	XP_010651119.1|0.0e+00|PREDICTED: carbamoyl-phosphate synthase large chain, chloroplastic [Vitis vinifera]	GO:0006807//nitrogen compound metabolic process;GO:0008152//metabolic process;GO:0032559//adenyl ribonucleotide binding;GO:0036094//small molecule binding;GO:1901265//nucleoside phosphate binding;GO:0000166//nucleotide binding;GO:0043167//ion binding;GO:0097159//organic cyclic compound binding;GO:0032553//ribonucleotide binding;GO:0043168//anion binding;GO:0097367//carbohydrate derivative binding…
VIT_06s0004g03370	5.01333	4.99667	2.26333	3.92	4.18667	1.16333	2.27333	4.12667	K15322//tRNA-splicing endonuclease subunit Sen2 [EC:4.6.1.16];K15322//tRNA-splicing endonuclease subunit Sen2 [EC:4.6.1.16]	XP_002284874.1|2.2e-175|PREDICTED: phosphatidylinositol transfer protein 1 isoform X1 [Vitis vinifera]	GO:0006810//transport;GO:0051234//establishment of localization;GO:0051179//localization;GO:0005622//intracellular;GO:0044464//cell part;GO:0005623//cell;
VIT_06s0004g03380	3.77333	3.59	2.14667	3.27333	2.82333	2.29	2.83333	3.42333	K15322//tRNA-splicing endonuclease subunit Sen2 [EC:4.6.1.16];K15322//tRNA-splicing endonuclease subunit Sen2 [EC:4.6.1.16]	XP_019075903.1|1.7e-138|PREDICTED: tRNA-splicing endonuclease subunit Sen2-1 isoform X1 [Vitis vinifera]
VIT_06s0004g03390	67.2167	101.92	108.01	181.983	75.7167	144.673	73.4	170.47	K17345//tetraspanin-5;K17356//tetraspanin-13/31	XP_002284871.1|4.3e-167|PREDICTED: tetraspanin-3 [Vitis vinifera]	GO:0051179//localization;GO:0051234//establishment of localization;GO:0006811//ion transport;GO:0006810//transport;GO:0016021//integral component of membrane;GO:0044425//membrane part;GO:0031224//intrinsic component of membrane;GO:0016020//membrane;
VIT_06s0004g03410	23.7167	42.9567	26.2633	19.7167	13.5367	15.51	28.1733	21.59	K02973//small subunit ribosomal protein S23e+ko03010//Ribosome;K02973//small subunit ribosomal protein S23e+ko03010//Ribosome	CAN75084.1|7.3e-75|hypothetical protein VITISV_024242 [Vitis vinifera]	GO:0043603//cellular amide metabolic process;GO:0009059//macromolecule biosynthetic process;GO:0009058//biosynthetic process;GO:1901576//organic substance biosynthetic process;GO:0044238//primary metabolic process;GO:0010467//gene expression;GO:0006807//nitrogen compound metabolic process;GO:1901566//organonitrogen compound biosynthetic process;GO:0044237//cellular metabolic process;GO:0044249//c…
VIT_06s0004g03420	1.36667	0.926667	0	0.0466667	1.09667	0.0933333	0.0433333	0	K20043//clathrin coat assembly protein AP180;K09326//homeobox protein OTX1;K16222//Dof zinc finger protein DOF5.5+ko04712//Circadian rhythm - plant	XP_002284859.3|2.8e-179|PREDICTED: dof zinc finger protein DOF2.1 [Vitis vinifera]	GO:0080090//regulation of primary metabolic process;GO:0006355//regulation of transcription, DNA-templated;GO:0060255//regulation of macromolecule metabolic process;GO:0050789//regulation of biological process;GO:0019219//regulation of nucleobase-containing compound metabolic process;GO:0050794//regulation of cellular process;GO:0019222//regulation of metabolic process;GO:0051252//regulation of R…
VIT_06s0004g03430	4.10667	2.64667	4.42333	3.79667	3.98333	5.11	3.91333	2.42667	K05359//arogenate/prephenate dehydratase [EC:4.2.1.91 4.2.1.51]+ko01230//Biosynthesis of amino acids+ko01100//Metabolic pathways+ko01110//Biosynthesis of secondary metabolites+ko00400//Phenylalanine, tyrosine and tryptophan biosynthesis;K05359//arogenate/prephenate dehydratase [EC:4.2.1.91 4.2.1.51]+ko01230//Biosynthesis of amino acids+ko01100//Metabolic pathways+ko01110//Biosynthesis of secondar…	XP_010651108.1|1.7e-220|PREDICTED: arogenate dehydratase/prephenate dehydratase 2, chloroplastic [Vitis vinifera]	GO:0008152//metabolic process;GO:1901607//alpha-amino acid biosynthetic process;GO:0009072//aromatic amino acid family metabolic process;GO:0006520//cellular amino acid metabolic process;GO:0071704//organic substance metabolic process;GO:0043436//oxoacid metabolic process;GO:1902221//erythrose 4-phosphate/phosphoenolpyruvate family amino acid metabolic process;GO:0016053//organic acid biosyntheti…
VIT_06s0004g03440	12.65	18.4367	8.51333	13.17	10.9067	17.7433	14.1467	9.08	K08597//sentrin-specific protease 8 [EC:3.4.22.68];K08597//sentrin-specific protease 8 [EC:3.4.22.68];K08597//sentrin-specific protease 8 [EC:3.4.22.68]	CAN67573.1|1.3e-133|hypothetical protein VITISV_012458 [Vitis vinifera]	GO:0070646//protein modification by small protein removal;GO:0019538//protein metabolic process;GO:0006807//nitrogen compound metabolic process;GO:0018205//peptidyl-lysine modification;GO:0071704//organic substance metabolic process;GO:0036211//protein modification process;GO:0043170//macromolecule metabolic process;GO:1901564//organonitrogen compound metabolic process;GO:0016926//protein desumoy…
VIT_11s0037g00890	17.3533	5.76333	1.89667	0.273333	23.98	4.58	0.3	0.52	K22314//glucosinolate gamma-glutamyl hydrolase [EC:3.4.19.16]	XP_002272592.1|1.1e-145|PREDICTED: gamma-glutamyl peptidase 3 [Vitis vinifera]
VIT_11s0037g00910	0.58	0.93	2.11	0.356667	0.59	0.893333	1.33667	0.293333		CAN61441.1|2.3e-32|hypothetical protein VITISV_037625 [Vitis vinifera]
VIT_11s0037g00930	111.223	58.93	56.24	27.06	159.99	90.5533	88	36.0567	K02377//GDP-L-fucose synthase [EC:1.1.1.271]+ko00520//Amino sugar and nucleotide sugar metabolism+ko01100//Metabolic pathways+ko00051//Fructose and mannose metabolism	XP_002273903.1|8.6e-186|PREDICTED: putative GDP-L-fucose synthase 2 [Vitis vinifera]	GO:0006139//nucleobase-containing compound metabolic process;GO:0071704//organic substance metabolic process;GO:0009987//cellular process;GO:0044271//cellular nitrogen compound biosynthetic process;GO:1901137//carbohydrate derivative biosynthetic process;GO:0055086//nucleobase-containing small molecule metabolic process;GO:0008152//metabolic process;GO:0009058//biosynthetic process;GO:0009225//nu…
VIT_11s0037g00940	121.413	117.14	77.0467	63.5667	189.173	177.853	130.263	81.38	K01611//S-adenosylmethionine decarboxylase [EC:4.1.1.50]+ko00330//Arginine and proline metabolism+ko01100//Metabolic pathways+ko00270//Cysteine and methionine metabolism	CBI36591.3|2.3e-50|unnamed protein product, partial [Vitis vinifera]
VIT_11s0037g00950	113.747	107.32	65.1167	58.0667	181.767	168.88	127.62	81.8133	K01611//S-adenosylmethionine decarboxylase [EC:4.1.1.50]+ko00330//Arginine and proline metabolism+ko01100//Metabolic pathways+ko00270//Cysteine and methionine metabolism	XP_010656642.2|1.1e-225|PREDICTED: S-adenosylmethionine decarboxylase proenzyme [Vitis vinifera]	GO:0006807//nitrogen compound metabolic process;GO:0006790//sulfur compound metabolic process;GO:0006139//nucleobase-containing compound metabolic process;GO:0042451//purine nucleoside biosynthetic process;GO:0018130//heterocycle biosynthetic process;GO:0009116//nucleoside metabolic process;GO:1901360//organic cyclic compound metabolic process;GO:0055086//nucleobase-containing small molecule meta…
VIT_11s0037g00960	3.15	1.16	0.04	0.02	0.82	0.193333	0.16	0	K04733//interleukin-1 receptor-associated kinase 4 [EC:2.7.11.1];K13418//somatic embryogenesis receptor kinase 1 [EC:2.7.10.1 2.7.11.1]	XP_003633168.1|0.0e+00|PREDICTED: probable LRR receptor-like serine/threonine-protein kinase At4g30520 [Vitis vinifera]	GO:0036211//protein modification process;GO:0006468//protein phosphorylation;GO:0006807//nitrogen compound metabolic process;GO:0007165//signal transduction;GO:0050789//regulation of biological process;GO:0006796//phosphate-containing compound metabolic process;GO:1901564//organonitrogen compound metabolic process;GO:0051716//cellular response to stimulus;GO:0044237//cellular metabolic process;GO…
VIT_11s0037g00970	10.09	7.81	4.68333	6.42667	7.21667	3.67333	6.86333	9.9	K17908//autophagy-related protein 18+ko04136//Autophagy - other;K17908//autophagy-related protein 18+ko04136//Autophagy - other;K17908//autophagy-related protein 18+ko04136//Autophagy - other	CBI36593.3|4.7e-144|unnamed protein product, partial [Vitis vinifera]	GO:0016021//integral component of membrane;GO:0044425//membrane part;GO:0016020//membrane;GO:0031224//intrinsic component of membrane;
VIT_11s0037g00980	1.06	0.783333	0.4	2.13333	0.433333	0.68	1.01333	0.73		XP_003633178.2|7.0e-141|PREDICTED: uncharacterized protein LOC100854114 [Vitis vinifera]
VIT_11s0037g00990	15.94	21.2267	17.4933	23.7733	10.9133	12.3833	14.7567	22.1267	K18798//peroxisome-assembly ATPase [EC:3.6.4.7];K18798//peroxisome-assembly ATPase [EC:3.6.4.7]	XP_010656645.1|1.1e-291|PREDICTED: lactation elevated protein 1 isoform X1 [Vitis vinifera]	GO:0036094//small molecule binding;GO:0032559//adenyl ribonucleotide binding;GO:0017076//purine nucleotide binding;GO:0008144//drug binding;GO:0000166//nucleotide binding;GO:0032553//ribonucleotide binding;GO:0035639//purine ribonucleoside triphosphate binding;GO:0005524//ATP binding;GO:0032555//purine ribonucleotide binding;GO:0043168//anion binding;GO:0097367//carbohydrate derivative binding;GO…
VIT_11s0037g01000	1.15333	0.433333	0.306667	0.356667	1.27	0.343333	0.246667	0.13	K20043//clathrin coat assembly protein AP180;K20044//phosphatidylinositol-binding clathrin assembly protein;K20044//phosphatidylinositol-binding clathrin assembly protein;K20043//clathrin coat assembly protein AP180;K20043//clathrin coat assembly protein AP180;K20044//phosphatidylinositol-binding clathrin assembly protein;K20044//phosphatidylinositol-binding clathrin assembly protein;K20043//clat…	CBI36596.3|1.4e-293|unnamed protein product, partial [Vitis vinifera]
VIT_11s0037g01020	89.4767	47.95	30.2467	41.9833	58.0433	28.5967	57.2133	54.3933	K21991//protein unc-45;K09571//FK506-binding protein 4/5 [EC:5.2.1.8];K21991//protein unc-45;K09571//FK506-binding protein 4/5 [EC:5.2.1.8]	XP_002272630.1|9.6e-122|PREDICTED: tetratricopeptide repeat protein 1 [Vitis vinifera]
VIT_11s0037g01040	2.57	3.11333	2.22333	2.86333	1.82667	2.19	1.78667	2.75667	K01081//5'-nucleotidase [EC:3.1.3.5]+ko00230//Purine metabolism+ko01100//Metabolic pathways+ko00760//Nicotinate and nicotinamide metabolism+ko01110//Biosynthesis of secondary metabolites+ko00240//Pyrimidine metabolism	XP_019078731.1|1.6e-62|PREDICTED: 5'-nucleotidase domain-containing protein DDB_G0275467 isoform X1 [Vitis vinifera]	GO:0043169//cation binding;GO:0005488//binding;GO:0043167//ion binding;GO:0046872//metal ion binding;
VIT_11s0037g01060	21.9267	14.9133	17.6733	19.3867	13.0667	16.4133	19.8833	17.69	K07023//putative hydrolases of HD superfamily;K07023//putative hydrolases of HD superfamily;K07023//putative hydrolases of HD superfamily	XP_002272377.2|7.3e-62|PREDICTED: HD domain-containing protein 2 [Vitis vinifera]	GO:0044464//cell part;GO:0005623//cell;GO:0044444//cytoplasmic part;GO:0005622//intracellular;GO:0044424//intracellular part;GO:0005737//cytoplasm;GO:0005829//cytosol;
VIT_11s0037g01100	7.32667	6.59667	3.44333	3.88333	5.33667	2.78	4.46667	5.01667	K05286//phosphatidylinositol glycan, class B [EC:2.4.1.-]+ko01100//Metabolic pathways+ko00563//Glycosylphosphatidylinositol (GPI)-anchor biosynthesis;K05286//phosphatidylinositol glycan, class B [EC:2.4.1.-]+ko01100//Metabolic pathways+ko00563//Glycosylphosphatidylinositol (GPI)-anchor biosynthesis;K05286//phosphatidylinositol glycan, class B [EC:2.4.1.-]+ko01100//Metabolic pathways+ko00563//Glyc…	CBI36602.3|0.0e+00|unnamed protein product, partial [Vitis vinifera]	GO:0042175//nuclear outer membrane-endoplasmic reticulum membrane network;GO:0043231//intracellular membrane-bounded organelle;GO:0005622//intracellular;GO:0043229//intracellular organelle;GO:0044444//cytoplasmic part;GO:0005737//cytoplasm;GO:0044464//cell part;GO:0098827//endoplasmic reticulum subcompartment;GO:0043227//membrane-bounded organelle;GO:0031224//intrinsic component of membrane;GO:00…
VIT_11s0037g01120	56.7067	87.2667	67.2267	55.3033	39.7967	40.2567	59.2733	78.92	K02267//cytochrome c oxidase subunit 6b+ko01100//Metabolic pathways+ko00190//Oxidative phosphorylation	XP_002271982.1|4.3e-41|PREDICTED: cytochrome c oxidase subunit 6b-2 [Vitis vinifera]	GO:0043227//membrane-bounded organelle;GO:0005623//cell;GO:0005622//intracellular;GO:0005737//cytoplasm;GO:0044424//intracellular part;GO:0043226//organelle;GO:0044464//cell part;GO:0043229//intracellular organelle;GO:0005739//mitochondrion;GO:0043231//intracellular membrane-bounded organelle;GO:0044444//cytoplasmic part;
VIT_11s0037g01130	821.29	1044.4	830.177	803.817	452.453	860.197	632.8	830.32	K17356//tetraspanin-13/31;K17345//tetraspanin-5	XP_002271684.1|1.3e-160|PREDICTED: tetraspanin-8 [Vitis vinifera]	GO:0031224//intrinsic component of membrane;GO:0016020//membrane;GO:0016021//integral component of membrane;GO:0044425//membrane part;
VIT_11s0037g01170	1.11	0.366667	0.0133333	0.183333	0.21	0.163333	0.426667	0.303333	K02689//photosystem I P700 chlorophyll a apoprotein A1+ko01100//Metabolic pathways+ko00195//Photosynthesis	CBI36609.3|2.6e-72|unnamed protein product, partial [Vitis vinifera]	GO:0044267//cellular protein metabolic process;GO:0044237//cellular metabolic process;GO:0006464//cellular protein modification process;GO:0018298//protein-chromophore linkage;GO:0043170//macromolecule metabolic process;GO:0044260//cellular macromolecule metabolic process;GO:0044238//primary metabolic process;GO:0015979//photosynthesis;GO:0006807//nitrogen compound metabolic process;GO:0043412//m…
VIT_11s0037g01210	165.607	140.59	184.723	133.343	899.41	198.747	92.6133	88.1367	K15404//aldehyde decarbonylase [EC:4.1.99.5]+ko01110//Biosynthesis of secondary metabolites+ko00073//Cutin, suberine and wax biosynthesis	XP_002270946.1|0.0e+00|PREDICTED: protein ECERIFERUM 3 [Vitis vinifera]	GO:0044238//primary metabolic process;GO:1901576//organic substance biosynthetic process;GO:0071704//organic substance metabolic process;GO:0008610//lipid biosynthetic process;GO:0006629//lipid metabolic process;GO:0009058//biosynthetic process;GO:0008152//metabolic process;GO:0044446//intracellular organelle part;GO:0005623//cell;GO:0016020//membrane;GO:0012505//endomembrane system;GO:0098827//e…
VIT_11s0037g01220	14.1767	13.42	11.37	20.2233	6.78667	5.48	15.91	20.1067		XP_019078583.1|1.2e-55|PREDICTED: uncharacterized protein LOC100267284 [Vitis vinifera]
VIT_11s0037g01230	7.34	59.8467	67.7467	30.71	11.2633	27.8333	125.417	27.7467		XP_002270621.1|5.7e-95|PREDICTED: transcription factor IBH1 [Vitis vinifera]	GO:0005488//binding;GO:0046983//protein dimerization activity;GO:0005515//protein binding;
VIT_11s0037g01280	16.74	9.31	6.47667	8.06667	11.29	6.46	7.47	7.74333		XP_002270456.1|3.1e-159|PREDICTED: uncharacterized protein LOC100246646 [Vitis vinifera]	GO:0009987//cellular process;GO:0006474//N-terminal protein amino acid acetylation;GO:0006807//nitrogen compound metabolic process;GO:0043412//macromolecule modification;GO:0006473//protein acetylation;GO:0044260//cellular macromolecule metabolic process;GO:0031365//N-terminal protein amino acid modification;GO:0044267//cellular protein metabolic process;GO:0044238//primary metabolic process;GO:0…
VIT_11s0037g01400	6.82	9.80333	15.28	4.36667	8.99	9.17667	20.2433	6.22333	K19041//E3 ubiquitin-protein ligase RNF38/44 [EC:2.3.2.27]	XP_002269611.1|0.0e+00|PREDICTED: RING-H2 finger protein ATL13 [Vitis vinifera]	GO:0044260//cellular macromolecule metabolic process;GO:0009057//macromolecule catabolic process;GO:0043161//proteasome-mediated ubiquitin-dependent protein catabolic process;GO:0044257//cellular protein catabolic process;GO:0009987//cellular process;GO:1901575//organic substance catabolic process;GO:0044265//cellular macromolecule catabolic process;GO:0044248//cellular catabolic process;GO:00090…
VIT_11s0037g01410	30.5833	13.6633	15.02	7.40667	42.36	19.5467	13.9767	7.59667	K19044//E3 ubiquitin-protein ligase XBAT32/33 [EC:2.3.2.27]	XP_002269428.1|6.9e-302|PREDICTED: probable E3 ubiquitin-protein ligase XBOS32 [Vitis vinifera]
VIT_11s0037g01420	1.79333	0.593333	1.19333	1.16667	1.07	0.383333	1.06667	0.843333	K13412//calcium-dependent protein kinase [EC:2.7.11.1]+ko04626//Plant-pathogen interaction	XP_006429404.1|8.7e-18|hypothetical protein CICLE_v10011471mg [Citrus clementina]	GO:0016773//phosphotransferase activity, alcohol group as acceptor;GO:0000166//nucleotide binding;GO:0036094//small molecule binding;GO:0030554//adenyl nucleotide binding;GO:0004672//protein kinase activity;GO:0035639//purine ribonucleoside triphosphate binding;GO:0016740//transferase activity;GO:0032555//purine ribonucleotide binding;GO:0003824//catalytic activity;GO:0005524//ATP binding;GO:0032…
VIT_11s0016g01520	1.19333	0.496667	0.05	0.0266667	0.366667	0.37	0	0.09	K10775//phenylalanine ammonia-lyase [EC:4.3.1.24]+ko01100//Metabolic pathways+ko01110//Biosynthesis of secondary metabolites+ko00940//Phenylpropanoid biosynthesis+ko00360//Phenylalanine metabolism	XP_019078342.1|0.0e+00|PREDICTED: phenylalanine ammonia-lyase [Vitis vinifera]
VIT_11s0016g01530	0.346667	0.186667	0.886667	0.32	1.06667	1.93667	0.07	6.27667	K21952//CASK-interacting protein;K15503//serine/threonine-protein phosphatase 6 regulatory ankyrin repeat subunit B;K15503//serine/threonine-protein phosphatase 6 regulatory ankyrin repeat subunit B;K21952//CASK-interacting protein	XP_002278533.2|5.5e-140|PREDICTED: ankyrin repeat-containing protein At2g01680 [Vitis vinifera]
VIT_11s0016g01690	14.8467	16.38	7.57333	19.84	7.82	7.33	11.0733	17.4	K15176//RNA polymerase-associated protein CTR9;K15176//RNA polymerase-associated protein CTR9;K15176//RNA polymerase-associated protein CTR9	XP_002279012.1|0.0e+00|PREDICTED: protein PLASTID MOVEMENT IMPAIRED 1-RELATED 1 [Vitis vinifera]
VIT_11s0016g01700	31.65	26.8633	17.1767	19.8267	38.4867	26.3967	25.17	21.8767		XP_002280579.1|2.1e-238|PREDICTED: uncharacterized membrane protein C776.05 [Vitis vinifera]	GO:0044425//membrane part;GO:0016020//membrane;GO:0031224//intrinsic component of membrane;GO:0016021//integral component of membrane;
VIT_11s0016g01710	8.40667	4.95667	3.19667	2.08	5.58333	1.53333	5.37333	2.69	K10357//myosin V;K10357//myosin V	XP_015571725.1|0.0e+00|PREDICTED: myosin-17 [Ricinus communis]	GO:0043234//protein complex;GO:0044446//intracellular organelle part;GO:0044430//cytoskeletal part;GO:0005856//cytoskeleton;GO:0044464//cell part;GO:0005623//cell;GO:0043228//non-membrane-bounded organelle;GO:0032991//macromolecular complex;GO:0044422//organelle part;GO:0016459//myosin complex;GO:0043229//intracellular organelle;GO:0043226//organelle;GO:0005622//intracellular;GO:0015629//actin cy…
VIT_11s0016g01720	14.66	5.53333	11.62	18.54	5.85	7.71	5.75667	12.9833	K01733//threonine synthase [EC:4.2.3.1]+ko00750//Vitamin B6 metabolism+ko01230//Biosynthesis of amino acids+ko01100//Metabolic pathways+ko01110//Biosynthesis of secondary metabolites+ko00260//Glycine, serine and threonine metabolism	XP_002279042.1|4.8e-306|PREDICTED: threonine synthase, chloroplastic [Vitis vinifera]	GO:0043436//oxoacid metabolic process;GO:0044237//cellular metabolic process;GO:0006082//organic acid metabolic process;GO:0044281//small molecule metabolic process;GO:0044238//primary metabolic process;GO:0006520//cellular amino acid metabolic process;GO:0009987//cellular process;GO:0071704//organic substance metabolic process;GO:1901564//organonitrogen compound metabolic process;GO:0019752//car…
VIT_11s0016g01730	21.79	19.4433	14.6367	9.30667	20.84	24.2333	15.6533	9.57333	K12602//WD repeat-containing protein 61+ko03018//RNA degradation	XP_002280723.1|1.3e-183|PREDICTED: WD repeat-containing protein VIP3 [Vitis vinifera]
VIT_11s0016g01740	11.6467	13.94	3.99	2.06	4.17	1.88333	7.96333	3.53	K15263//cell growth-regulating nucleolar protein;K15263//cell growth-regulating nucleolar protein	XP_002280767.1|3.5e-186|PREDICTED: UBP1-associated proteins 1C [Vitis vinifera]
VIT_11s0016g01750	25.53	20.57	14.08	19.13	14.7433	9.41667	21.9	30.1033		XP_002280820.1|4.8e-76|PREDICTED: uncharacterized protein LOC100255931 [Vitis vinifera]	GO:0009987//cellular process;GO:0044271//cellular nitrogen compound biosynthetic process;GO:0034641//cellular nitrogen compound metabolic process;GO:0044260//cellular macromolecule metabolic process;GO:0071704//organic substance metabolic process;GO:0044238//primary metabolic process;GO:0006518//peptide metabolic process;GO:0043603//cellular amide metabolic process;GO:0044237//cellular metabolic …
VIT_11s0016g01760	18.3567	9.15	4.64333	2.94	8.54	3.56	7.13333	6.67	K14397//cleavage and polyadenylation specificity factor subunit 5+ko03015//mRNA surveillance pathway;K14397//cleavage and polyadenylation specificity factor subunit 5+ko03015//mRNA surveillance pathway	XP_002279095.2|9.2e-170|PREDICTED: pre-mRNA cleavage factor Im 25 kDa subunit 1 [Vitis vinifera]	GO:0031124//mRNA 3'-end processing;GO:1901360//organic cyclic compound metabolic process;GO:0009987//cellular process;GO:0006396//RNA processing;GO:0008152//metabolic process;GO:0071704//organic substance metabolic process;GO:0006807//nitrogen compound metabolic process;GO:0044237//cellular metabolic process;GO:0016070//RNA metabolic process;GO:0046483//heterocycle metabolic process;GO:0044260//c…
VIT_11s0016g01770	157.813	63.5767	27.85	25.9567	149.34	54.53	56.2133	51.2233	K20603//mitogen-activated protein kinase kinase 2 [EC:2.7.12.2]+ko04016//MAPK signaling pathway - plant	XP_010656161.1|4.6e-205|PREDICTED: mitogen-activated protein kinase kinase 2 [Vitis vinifera]	GO:0032147//activation of protein kinase activity;GO:0007165//signal transduction;GO:0051726//regulation of cell cycle;GO:0043412//macromolecule modification;GO:0044267//cellular protein metabolic process;GO:0033554//cellular response to stress;GO:0051247//positive regulation of protein metabolic process;GO:0050789//regulation of biological process;GO:0043549//regulation of kinase activity;GO:004…
VIT_11s0016g01780	9.49	7.99	5.07333	7.11667	10.9067	5.47	8.95667	8.05333	K14497//protein phosphatase 2C [EC:3.1.3.16]+ko04016//MAPK signaling pathway - plant+ko04075//Plant hormone signal transduction	XP_002279140.1|0.0e+00|PREDICTED: protein phosphatase 2C 77 isoform X2 [Vitis vinifera]	GO:0140096//catalytic activity, acting on a protein;GO:0046872//metal ion binding;GO:0042578//phosphoric ester hydrolase activity;GO:0016788//hydrolase activity, acting on ester bonds;GO:0043167//ion binding;GO:0005488//binding;GO:0004721//phosphoprotein phosphatase activity;GO:0043169//cation binding;GO:0004722//protein serine/threonine phosphatase activity;GO:0016787//hydrolase activity;GO:0016…
VIT_11s0016g01790	8.91667	11.13	10.66	21.73	8.60667	9.20667	9.98333	14.1467		XP_019078614.1|0.0e+00|PREDICTED: uncharacterized protein LOC100257683 [Vitis vinifera]
VIT_11s0016g01810	32.1367	99.6633	73.7567	87.7433	213.893	152.857	54.4067	41.8667	K04733//interleukin-1 receptor-associated kinase 4 [EC:2.7.11.1];K01180//endo-1,3(4)-beta-glucanase [EC:3.2.1.6];K03006//DNA-directed RNA polymerase II subunit RPB1 [EC:2.7.7.6]+ko00230//Purine metabolism+ko03020//RNA polymerase+ko01100//Metabolic pathways+ko00240//Pyrimidine metabolism	XP_021598020.1|6.3e-213|protein ALP1-like [Manihot esculenta]
VIT_11s0016g01820	51.9833	40.18	18.3833	33.1867	17.3733	15.2867	39.0267	51.5133	K08234//glyoxylase I family protein	XP_002281014.1|3.5e-116|PREDICTED: uncharacterized protein LOC100242371 [Vitis vinifera]
VIT_11s0016g01830	14.6233	9.14333	3.59667	5.16667	8.72667	6.94333	13.04	9.65333	K04733//interleukin-1 receptor-associated kinase 4 [EC:2.7.11.1];K04733//interleukin-1 receptor-associated kinase 4 [EC:2.7.11.1];K17609//nucleoredoxin [EC:1.8.1.8]	XP_007012759.1|2.0e-298|PREDICTED: U-box domain-containing protein 34 isoform X2 [Theobroma cacao]	GO:0006950//response to stress;GO:0050896//response to stimulus;GO:0016772//transferase activity, transferring phosphorus-containing groups;GO:0004842//ubiquitin-protein transferase activity;GO:1901363//heterocyclic compound binding;GO:0097367//carbohydrate derivative binding;GO:0032555//purine ribonucleotide binding;GO:0016740//transferase activity;GO:0003824//catalytic activity;GO:0004672//prot…
VIT_11s0016g01850	75.19	1.93	2.49	0.7	96.5533	4.68333	2.79667	0.52	K18823//soyasaponin III rhamnosyltransferase [EC:2.4.1.273];K18823//soyasaponin III rhamnosyltransferase [EC:2.4.1.273];K18823//soyasaponin III rhamnosyltransferase [EC:2.4.1.273];K18823//soyasaponin III rhamnosyltransferase [EC:2.4.1.273];K18823//soyasaponin III rhamnosyltransferase [EC:2.4.1.273]	XP_019078714.1|1.4e-268|PREDICTED: UDP-glycosyltransferase 91C1-like [Vitis vinifera]
VIT_11s0016g01870	10.7467	14.65	7.47	8.71	12.6633	8.96	15.5633	15.78	K00627//pyruvate dehydrogenase E2 component (dihydrolipoamide acetyltransferase) [EC:2.3.1.12]+ko00010//Glycolysis / Gluconeogenesis+ko00020//Citrate cycle (TCA cycle)+ko01100//Metabolic pathways+ko01110//Biosynthesis of secondary metabolites+ko00620//Pyruvate metabolism+ko01200//Carbon metabolism;K00627//pyruvate dehydrogenase E2 component (dihydrolipoamide acetyltransferase) [EC:2.3.1.12]+ko000…	XP_010656170.1|0.0e+00|PREDICTED: dihydrolipoyllysine-residue acetyltransferase component 2 of pyruvate dehydrogenase complex, mitochondrial isoform X2 [Vitis vinifera]	GO:0019752//carboxylic acid metabolic process;GO:0071704//organic substance metabolic process;GO:0006090//pyruvate metabolic process;GO:0043436//oxoacid metabolic process;GO:0008152//metabolic process;GO:0032787//monocarboxylic acid metabolic process;GO:0006082//organic acid metabolic process;GO:0044237//cellular metabolic process;GO:0009987//cellular process;GO:0044281//small molecule metabolic …
VIT_11s0016g01880	20.0467	7.24	7.61333	8.31333	13.4767	5.18667	3.96333	4.87	K06444//lycopene epsilon-cyclase [EC:5.5.1.18]+ko00906//Carotenoid biosynthesis+ko01100//Metabolic pathways+ko01110//Biosynthesis of secondary metabolites;K06444//lycopene epsilon-cyclase [EC:5.5.1.18]+ko00906//Carotenoid biosynthesis+ko01100//Metabolic pathways+ko01110//Biosynthesis of secondary metabolites	NP_001268093.1|1.5e-297|lycopene epsilon cyclase, chloroplastic-like [Vitis vinifera]	GO:0008299//isoprenoid biosynthetic process;GO:0044237//cellular metabolic process;GO:0009987//cellular process;GO:0006721//terpenoid metabolic process;GO:0044255//cellular lipid metabolic process;GO:0044238//primary metabolic process;GO:0071704//organic substance metabolic process;GO:0008610//lipid biosynthetic process;GO:0016117//carotenoid biosynthetic process;GO:0016109//tetraterpenoid biosyn…
VIT_11s0016g01890	18.42	9.24	5.25	8.52	10.0233	4.80667	10.2067	12	K09422//transcription factor MYB, plant	XP_002281183.1|5.2e-155|PREDICTED: telomere repeat-binding factor 4 isoform X2 [Vitis vinifera]	GO:0031497//chromatin assembly;GO:0016043//cellular component organization;GO:0071840//cellular component organization or biogenesis;GO:0034728//nucleosome organization;GO:0006996//organelle organization;GO:0009987//cellular process;GO:0006334//nucleosome assembly;GO:0065004//protein-DNA complex assembly;GO:0071824//protein-DNA complex subunit organization;GO:0065003//macromolecular complex assem…
VIT_11s0016g01900	19.5467	21.8233	26.5467	24.1033	25.5167	30.2967	24.8033	13.9567	K00671//glycylpeptide N-tetradecanoyltransferase [EC:2.3.1.97];K00671//glycylpeptide N-tetradecanoyltransferase [EC:2.3.1.97]	XP_012450242.1|1.8e-229|PREDICTED: glycylpeptide N-tetradecanoyltransferase 1 [Gossypium raimondii]	GO:0043170//macromolecule metabolic process;GO:1901566//organonitrogen compound biosynthetic process;GO:0006807//nitrogen compound metabolic process;GO:0043412//macromolecule modification;GO:0008152//metabolic process;GO:0043543//protein acylation;GO:0018377//protein myristoylation;GO:0036211//protein modification process;GO:0071704//organic substance metabolic process;GO:0006498//N-terminal prot…
VIT_11s0016g01910	21.2	22.3833	24.2233	16.2267	19.9333	27.4067	15.3767	9.99667	K03257//translation initiation factor 4A+ko03013//RNA transport;K13175//THO complex subunit 6+ko03013//RNA transport;K03257//translation initiation factor 4A+ko03013//RNA transport;K13175//THO complex subunit 6+ko03013//RNA transport	CBI27884.3|9.5e-220|unnamed protein product, partial [Vitis vinifera]
VIT_11s0016g01920	282.327	296.107	329.907	305.823	297.93	408.17	289.23	242.227	K03257//translation initiation factor 4A+ko03013//RNA transport;K03257//translation initiation factor 4A+ko03013//RNA transport	XP_009372398.1|5.5e-229|PREDICTED: eukaryotic initiation factor 4A-8 [Pyrus x bretschneideri]
VIT_11s0016g01930	27.1667	12.5233	14.6267	17.29	49.32	31.6767	18.5367	29.3767	K11155//diacylglycerol O-acyltransferase 1 [EC:2.3.1.20 2.3.1.75 2.3.1.76]+ko01100//Metabolic pathways+ko00561//Glycerolipid metabolism	XP_002279345.1|1.5e-306|PREDICTED: diacylglycerol O-acyltransferase 1 [Vitis vinifera]	GO:0046486//glycerolipid metabolic process;GO:0051239//regulation of multicellular organismal process;GO:0008610//lipid biosynthetic process;GO:0042221//response to chemical;GO:0009058//biosynthetic process;GO:0009266//response to temperature stimulus;GO:0071704//organic substance metabolic process;GO:0010029//regulation of seed germination;GO:0007568//aging;GO:0019432//triglyceride biosynthetic …
VIT_11s0016g01940	67.7167	16.9633	12.37	8.94	40.8733	9.32667	18.68	11.46		XP_002281323.1|1.5e-62|PREDICTED: uncharacterized protein LOC100266443 [Vitis vinifera]
VIT_11s0016g01950	57.9	39.9933	13.18	15.79	36.05	20.32	21.9767	24.99	K02218//casein kinase 1 [EC:2.7.11.1]	XP_002281345.2|4.5e-274|PREDICTED: casein kinase 1-like protein 2 [Vitis vinifera]	GO:0065007//biological regulation;GO:0043412//macromolecule modification;GO:0050794//regulation of cellular process;GO:0018193//peptidyl-amino acid modification;GO:0022604//regulation of cell morphogenesis;GO:0044238//primary metabolic process;GO:0051128//regulation of cellular component organization;GO:1901564//organonitrogen compound metabolic process;GO:0018105//peptidyl-serine phosphorylation…
VIT_11s0016g01970	0.626667	0.176667	0.36	0.506667	0.89	0.403333	0.16	2.51333	K04733//interleukin-1 receptor-associated kinase 4 [EC:2.7.11.1];K01214//isoamylase [EC:3.2.1.68]+ko01100//Metabolic pathways+ko00500//Starch and sucrose metabolism+ko01110//Biosynthesis of secondary metabolites;K06892//feruloyl-CoA ortho-hydroxylase [EC:1.14.11.-]+ko01110//Biosynthesis of secondary metabolites+ko00940//Phenylpropanoid biosynthesis	XP_002279373.1|0.0e+00|PREDICTED: IQ domain-containing protein IQM1 [Vitis vinifera]
VIT_11s0016g01980	10.6867	9.48333	3.5	4.52	6.32	2.89667	9.89667	8.99		XP_002281464.1|3.3e-154|PREDICTED: uncharacterized protein LOC100256150 isoform X2 [Vitis vinifera]
VIT_11s0016g01990	14.0833	20.16	16.6067	32.3733	19.6333	32.09	21.7967	34.4067	K14508//regulatory protein NPR1+ko04075//Plant hormone signal transduction	XP_002281475.1|0.0e+00|PREDICTED: BTB/POZ domain and ankyrin repeat-containing protein NPR1 [Vitis vinifera]	GO:0080027//response to herbivore;GO:0006952//defense response;GO:0009607//response to biotic stimulus;GO:0051707//response to other organism;GO:0051704//multi-organism process;GO:0009617//response to bacterium;GO:0006950//response to stress;GO:0043207//response to external biotic stimulus;GO:0050896//response to stimulus;GO:0050832//defense response to fungus;GO:0009620//response to fungus;GO:00…
VIT_11s0016g02010	2.19	0.593333	0.983333	0.883333	1.53	0.636667	1.05333	1.29333	K03787//5'-nucleotidase [EC:3.1.3.5]+ko00230//Purine metabolism+ko01100//Metabolic pathways+ko00760//Nicotinate and nicotinamide metabolism+ko01110//Biosynthesis of secondary metabolites+ko00240//Pyrimidine metabolism;K03787//5'-nucleotidase [EC:3.1.3.5]+ko00230//Purine metabolism+ko01100//Metabolic pathways+ko00760//Nicotinate and nicotinamide metabolism+ko01110//Biosynthesis of secondary metabo…	CBI27894.3|0.0e+00|unnamed protein product, partial [Vitis vinifera]	GO:0016787//hydrolase activity;GO:0042578//phosphoric ester hydrolase activity;GO:0016791//phosphatase activity;GO:0008252//nucleotidase activity;GO:0016788//hydrolase activity, acting on ester bonds;GO:0003824//catalytic activity;
VIT_11s0016g02020	2.17	3.00333	1.07	2.01333	1.65333	0.86	2.86	2.17333	K14404//cleavage and polyadenylation specificity factor subunit 4+ko03015//mRNA surveillance pathway;K13107//RNA-binding motif protein, X-linked 2;K14404//cleavage and polyadenylation specificity factor subunit 4+ko03015//mRNA surveillance pathway;K13107//RNA-binding motif protein, X-linked 2;K14404//cleavage and polyadenylation specificity factor subunit 4+ko03015//mRNA surveillance pathway;K131…	XP_010656177.1|0.0e+00|PREDICTED: zinc finger CCCH domain-containing protein 7 isoform X1 [Vitis vinifera]
VIT_11s0016g02040	11.98	11.78	8.75	12.5167	6.96333	5.78667	8.49333	7.48	K02959//small subunit ribosomal protein S16+ko03010//Ribosome	XP_002281553.1|8.9e-76|PREDICTED: 30S ribosomal protein S16-2, chloroplastic/mitochondrial [Vitis vinifera]	GO:0010467//gene expression;GO:0006412//translation;GO:0008152//metabolic process;GO:0043603//cellular amide metabolic process;GO:0006807//nitrogen compound metabolic process;GO:0019538//protein metabolic process;GO:0044260//cellular macromolecule metabolic process;GO:0009059//macromolecule biosynthetic process;GO:0044237//cellular metabolic process;GO:0043043//peptide biosynthetic process;GO:004…
VIT_11s0016g02050	85.62	78.97	40.0167	59.9967	45.83	27.8133	87.1167	80.39	K11279//nucleosome assembly protein 1-like 1;K11279//nucleosome assembly protein 1-like 1	XP_002280211.2|7.8e-179|PREDICTED: nucleosome assembly protein 1;4 [Vitis vinifera]	GO:0022607//cellular component assembly;GO:0051276//chromosome organization;GO:0006323//DNA packaging;GO:0071824//protein-DNA complex subunit organization;GO:0006996//organelle organization;GO:0006325//chromatin organization;GO:0044085//cellular component biogenesis;GO:0031497//chromatin assembly;GO:0006333//chromatin assembly or disassembly;GO:0071103//DNA conformation change;GO:0065004//protein…
VIT_11s0016g02060	9.44333	9.48	5.32667	9.96333	7.16333	5.35333	8.55667	7.36667	K03553//recombination protein RecA+ko03440//Homologous recombination	XP_002279464.2|1.4e-234|PREDICTED: DNA repair protein recA homolog 3, mitochondrial [Vitis vinifera]	GO:0006139//nucleobase-containing compound metabolic process;GO:0071824//protein-DNA complex subunit organization;GO:0006725//cellular aromatic compound metabolic process;GO:0009987//cellular process;GO:0051716//cellular response to stimulus;GO:0016043//cellular component organization;GO:0043933//macromolecular complex subunit organization;GO:0022607//cellular component assembly;GO:0090304//nucle…
VIT_11s0016g02070	0.246667	0.0466667	1.41667	3.98667	0.31	1.03667	0.166667	10.3733	K13422//transcription factor MYC2+ko04016//MAPK signaling pathway - plant+ko04075//Plant hormone signal transduction	XP_002279486.2|9.9e-295|PREDICTED: putative transcription factor bHLH041 [Vitis vinifera]
VIT_11s0016g02080	26.0467	27.7433	12.89	15.18	20.98	7.76333	19.9367	15.01	K06889//uncharacterized protein	XP_002281686.1|3.3e-155|PREDICTED: uncharacterized protein LOC100262728 [Vitis vinifera]	GO:0003824//catalytic activity;GO:0016787//hydrolase activity;
VIT_11s0016g02090	21.7167	16.6367	6.77	7.06	6.88333	3.11667	11.22	12.4433	K06889//uncharacterized protein;K06889//uncharacterized protein;K06889//uncharacterized protein	XP_002281718.1|2.2e-182|PREDICTED: uncharacterized protein LOC100257601 isoform X1 [Vitis vinifera]
VIT_11s0016g02100	8.12667	4.69	6.33667	11.25	7.03	6.03333	9.99667	7.11667	K01148//poly(A)-specific ribonuclease [EC:3.1.13.4]+ko03018//RNA degradation	XP_002279505.2|0.0e+00|PREDICTED: CRM-domain containing factor CFM3, chloroplastic/mitochondrial [Vitis vinifera]	GO:1901363//heterocyclic compound binding;GO:0005488//binding;GO:0003676//nucleic acid binding;GO:0097159//organic cyclic compound binding;GO:0003723//RNA binding;
VIT_11s0016g02110	1.06	3.22	4.76667	0.55	2.49333	133.177	83.8733	0.89	K00279//cytokinin dehydrogenase [EC:1.5.99.12]+ko00908//Zeatin biosynthesis	XP_002279519.1|7.4e-307|PREDICTED: cytokinin dehydrogenase 3 [Vitis vinifera]	GO:0008152//metabolic process;GO:0006807//nitrogen compound metabolic process;GO:0034754//cellular hormone metabolic process;GO:0009690//cytokinin metabolic process;GO:0010817//regulation of hormone levels;GO:0042445//hormone metabolic process;GO:1901564//organonitrogen compound metabolic process;GO:0006725//cellular aromatic compound metabolic process;GO:0065008//regulation of biological quality…
VIT_11s0016g02120	36.2833	41.9633	51.9433	55.5933	30.0467	28.9267	50.41	46.7367		XP_002281869.1|3.8e-107|PREDICTED: translation machinery-associated protein 22 [Vitis vinifera]	GO:0009059//macromolecule biosynthetic process;GO:0006412//translation;GO:0006518//peptide metabolic process;GO:0044249//cellular biosynthetic process;GO:0043604//amide biosynthetic process;GO:0034641//cellular nitrogen compound metabolic process;GO:0002181//cytoplasmic translation;GO:0019538//protein metabolic process;GO:0002188//translation reinitiation;GO:0002183//cytoplasmic translational ini…
VIT_11s0016g02130	10.41	12.69	18.45	22.3233	7.99667	11.3933	16.3833	16.1433	K13107//RNA-binding motif protein, X-linked 2;K13107//RNA-binding motif protein, X-linked 2;K13107//RNA-binding motif protein, X-linked 2;K13107//RNA-binding motif protein, X-linked 2;K13107//RNA-binding motif protein, X-linked 2;K13107//RNA-binding motif protein, X-linked 2	CBI27906.3|0.0e+00|unnamed protein product, partial [Vitis vinifera]	GO:0043169//cation binding;GO:0046872//metal ion binding;GO:0005488//binding;GO:0043167//ion binding;
VIT_11s0016g02150	2.78333	4.15333	4.30667	6.83333	4.28667	4.83333	3.87667	4.61667	K04733//interleukin-1 receptor-associated kinase 4 [EC:2.7.11.1];K04733//interleukin-1 receptor-associated kinase 4 [EC:2.7.11.1]	XP_010656192.1|0.0e+00|PREDICTED: receptor-like serine/threonine-protein kinase ALE2 [Vitis vinifera]
VIT_11s0016g02160	55.2967	65.61	88.4933	78.93	86.6267	111.91	76.8233	83.25		CBI27908.3|7.3e-62|unnamed protein product, partial [Vitis vinifera]	GO:0009100//glycoprotein metabolic process;GO:0009058//biosynthetic process;GO:0044237//cellular metabolic process;GO:0019538//protein metabolic process;GO:0070085//glycosylation;GO:1901564//organonitrogen compound metabolic process;GO:0006464//cellular protein modification process;GO:1901135//carbohydrate derivative metabolic process;GO:0006486//protein glycosylation;GO:1901576//organic substanc…
VIT_11s0016g02170	55.29	47.08	30.98	27.7167	61.2033	50.5967	37.1633	29.2333	K10752//histone-binding protein RBBP4	XP_002282044.2|3.1e-310|PREDICTED: WD-40 repeat-containing protein MSI4 [Vitis vinifera]	GO:0044464//cell part;GO:0005622//intracellular;GO:0043227//membrane-bounded organelle;GO:0043229//intracellular organelle;GO:0043231//intracellular membrane-bounded organelle;GO:0043226//organelle;GO:0005623//cell;GO:0005634//nucleus;GO:0044424//intracellular part;GO:0016407//acetyltransferase activity;GO:0003824//catalytic activity;GO:0061733//peptide-lysine-N-acetyltransferase activity;GO:0016…
VIT_11s0016g02200	15.5467	24.0633	13.48	75.0967	15.2233	13.3067	16.3033	78.4067	K12309//beta-galactosidase [EC:3.2.1.23]+ko00600//Sphingolipid metabolism+ko00604//Glycosphingolipid biosynthesis - ganglio series+ko00531//Glycosaminoglycan degradation+ko00511//Other glycan degradation+ko01100//Metabolic pathways+ko00052//Galactose metabolism	XP_002282132.1|0.0e+00|PREDICTED: beta-galactosidase [Vitis vinifera]	GO:0044238//primary metabolic process;GO:0071704//organic substance metabolic process;GO:0008152//metabolic process;GO:0005975//carbohydrate metabolic process;GO:0044444//cytoplasmic part;GO:0071944//cell periphery;GO:0005623//cell;GO:0005618//cell wall;GO:0043231//intracellular membrane-bounded organelle;GO:0030312//external encapsulating structure;GO:0043226//organelle;GO:0005622//intracellular…
VIT_11s0016g02220	3.63333	4.29	3.35667	5.31667	2.07333	1.07333	3.97667	5.66667	K14818//ribosome assembly protein SQT1;K14963//COMPASS component SWD3;K14818//ribosome assembly protein SQT1;K14963//COMPASS component SWD3	CBI27914.3|2.6e-237|unnamed protein product, partial [Vitis vinifera]	GO:0044085//cellular component biogenesis;GO:0022613//ribonucleoprotein complex biogenesis;GO:0042273//ribosomal large subunit biogenesis;GO:0071840//cellular component organization or biogenesis;GO:0042254//ribosome biogenesis;GO:0030687//preribosome, large subunit precursor;GO:0032991//macromolecular complex;GO:0005622//intracellular;GO:0030684//preribosome;GO:0044464//cell part;GO:0044424//int…
VIT_11s0016g02240	11.72	7.98333	10.4967	9.52333	12.5767	7.77	14.2167	6.66	K15032//mTERF domain-containing protein, mitochondrial	XP_010656198.1|3.5e-273|PREDICTED: transcription termination factor MTERF4, chloroplastic [Vitis vinifera]	GO:0016070//RNA metabolic process;GO:0031323//regulation of cellular metabolic process;GO:0022613//ribonucleoprotein complex biogenesis;GO:0043933//macromolecular complex subunit organization;GO:0010468//regulation of gene expression;GO:1901360//organic cyclic compound metabolic process;GO:0006355//regulation of transcription, DNA-templated;GO:0051252//regulation of RNA metabolic process;GO:00431…
VIT_11s0016g02250	7.64	7.41667	3.85	3.17	2.42333	2.90333	7.97	5.7	K07870//mitochondrial Rho GTPase 1 [EC:3.6.5.-]	XP_002282217.1|2.1e-73|PREDICTED: uncharacterized protein LOC100249113 [Vitis vinifera]	GO:0016021//integral component of membrane;GO:0016020//membrane;GO:0044425//membrane part;GO:0031224//intrinsic component of membrane;
VIT_11s0016g02260	3.65667	1.56667	0.413333	0.236667	1.01667	0.29	1.38667	0.49		XP_002279676.2|1.3e-298|PREDICTED: uncharacterized protein LOC100250764 isoform X2 [Vitis vinifera]
VIT_11s0016g02270	16.0967	18.4633	24.8133	18.9867	17.52	33	18.0833	13.0833	K14848//ribosome assembly protein RRB1	XP_002282252.1|4.8e-284|PREDICTED: glutamate-rich WD repeat-containing protein 1 [Vitis vinifera]	GO:0044464//cell part;GO:0005623//cell;GO:0043226//organelle;GO:0043227//membrane-bounded organelle;GO:0043231//intracellular membrane-bounded organelle;GO:0005622//intracellular;GO:0043229//intracellular organelle;GO:0005634//nucleus;GO:0044424//intracellular part;
VIT_11s0016g02280	32.1633	22.4867	12.5067	4.38667	60.3567	34.8433	20.28	10.7867	K00281//glycine dehydrogenase [EC:1.4.4.2]+ko01100//Metabolic pathways+ko01110//Biosynthesis of secondary metabolites+ko00260//Glycine, serine and threonine metabolism+ko01200//Carbon metabolism+ko00630//Glyoxylate and dicarboxylate metabolism	OVA11718.1|0.0e+00|Glycine cleavage system P-protein [Macleaya cordata]
VIT_11s0016g02290	11.1667	10.3333	4.94	8.42	6.22	4.33	10.73	11.4067		XP_002282302.1|1.7e-233|PREDICTED: enhanced ethylene response protein 5 [Vitis vinifera]	GO:0051641//cellular localization;GO:0006366//transcription from RNA polymerase II promoter;GO:0019438//aromatic compound biosynthetic process;GO:0000972//transcription-dependent tethering of RNA polymerase II gene DNA at nuclear periphery;GO:0044248//cellular catabolic process;GO:0071426//ribonucleoprotein complex export from nucleus;GO:0016973//poly(A)+ mRNA export from nucleus;GO:0018130//hete…
VIT_11s0016g02300	43.3833	31.7433	76.4367	57.2433	73.0667	64.28	55.88	36.8367	K01513//ectonucleotide pyrophosphatase/phosphodiesterase family member 1/3 [EC:3.1.4.1 3.6.1.9]+ko00740//Riboflavin metabolism+ko00230//Purine metabolism+ko00770//Pantothenate and CoA biosynthesis+ko01100//Metabolic pathways+ko00760//Nicotinate and nicotinamide metabolism+ko00500//Starch and sucrose metabolism+ko00240//Pyrimidine metabolism	XP_002282308.1|1.1e-211|PREDICTED: ectonucleotide pyrophosphatase/phosphodiesterase family member 3 [Vitis vinifera]
VIT_11s0016g02310	19.8733	5.67	4.84333	10.67	19.37	12.1267	11.0633	16.3133	K03671//thioredoxin 1	XP_002282326.1|9.1e-117|PREDICTED: thioredoxin-like 2, chloroplastic [Vitis vinifera]	GO:0009987//cellular process;GO:0019725//cellular homeostasis;GO:0042592//homeostatic process;GO:0050789//regulation of biological process;GO:0065007//biological regulation;GO:0065008//regulation of biological quality;GO:0050794//regulation of cellular process;GO:0045454//cell redox homeostasis;GO:0005623//cell;
VIT_11s0016g02320	23.1467	9.92333	14.84	15.0633	21.5533	18.2167	18.7067	8.84667	K20359//PRA1 family protein 1	CBI27923.3|6.5e-61|unnamed protein product, partial [Vitis vinifera]	GO:0044425//membrane part;GO:0016021//integral component of membrane;GO:0016020//membrane;GO:0031224//intrinsic component of membrane;
VIT_11s0016g02330	9.29	7.28	9.2	5.31	13.9267	10.9267	6.98333	5.54	K20359//PRA1 family protein 1;K20359//PRA1 family protein 1	XP_003633114.1|6.5e-98|PREDICTED: PRA1 family protein F3 [Vitis vinifera]	GO:0051179//localization;GO:0051234//establishment of localization;GO:0006810//transport;GO:0016021//integral component of membrane;GO:0044425//membrane part;GO:0016020//membrane;GO:0031224//intrinsic component of membrane;
VIT_11s0016g02340	30.5833	7.68667	9.95333	34.56	57.37	13.6167	9.61333	27.9667	K01489//cytidine deaminase [EC:3.5.4.5]+ko01100//Metabolic pathways+ko00240//Pyrimidine metabolism	XP_002282373.1|7.5e-166|PREDICTED: cytidine deaminase 1 [Vitis vinifera]	GO:0003824//catalytic activity;GO:0046914//transition metal ion binding;GO:0008270//zinc ion binding;GO:0016814//hydrolase activity, acting on carbon-nitrogen (but not peptide) bonds, in cyclic amidines;GO:0019239//deaminase activity;GO:0046872//metal ion binding;GO:0043169//cation binding;GO:0016787//hydrolase activity;GO:0043167//ion binding;GO:0005488//binding;GO:0016810//hydrolase activity, a…
VIT_11s0016g02350	9.09333	2.73333	3.75333	6.51667	6.85	6.35667	10.0967	7.92		XP_002282381.1|5.0e-181|PREDICTED: uncharacterized protein LOC100268021 [Vitis vinifera]	GO:0044425//membrane part;GO:0016020//membrane;GO:0016021//integral component of membrane;GO:0031224//intrinsic component of membrane;GO:0008168//methyltransferase activity;GO:0016740//transferase activity;GO:0003824//catalytic activity;GO:0016741//transferase activity, transferring one-carbon groups;
VIT_11s0016g02360	33.4533	25.3	47.5	30.3533	77.9333	46.3467	50.14	35.7133	K17356//tetraspanin-13/31;K17345//tetraspanin-5;K11323//histone arginine demethylase JMJD6 [EC:1.14.11.-];K17345//tetraspanin-5;K11323//histone arginine demethylase JMJD6 [EC:1.14.11.-];K17987//next to BRCA1 gene 1 protein	XP_002282397.1|1.2e-90|PREDICTED: tetraspanin-2 [Vitis vinifera]	GO:0016020//membrane;GO:0016021//integral component of membrane;GO:0031224//intrinsic component of membrane;GO:0044425//membrane part;
VIT_11s0016g02370	2.00667	1.54667	3.77667	2.46333	1.51333	2.03333	3.96	2.82667	K10892//fanconi anemia group E protein;K10892//fanconi anemia group E protein	XP_010656207.1|6.8e-220|PREDICTED: uncharacterized protein LOC100262802 isoform X5 [Vitis vinifera]
VIT_11s0016g02380	0.103333	0.56	1.39667	3.20333	0.153333	0.51	0.983333	6.25667	K05933//aminocyclopropanecarboxylate oxidase [EC:1.14.17.4]+ko01100//Metabolic pathways+ko01110//Biosynthesis of secondary metabolites+ko00270//Cysteine and methionine metabolism	XP_002279746.4|4.5e-182|PREDICTED: 1-aminocyclopropane-1-carboxylate oxidase 1 [Vitis vinifera]
VIT_11s0016g02400	12.94	5.21	8.39	3.21	17.9233	9.54	6.44	2.17333		XP_015889105.1|6.0e-282|PREDICTED: K(+) efflux antiporter 4 isoform X1 [Ziziphus jujuba]
VIT_11s0016g02410	10.2033	0.626667	0.913333	4.02667	5.81667	1.13333	1.21	3.55667	K08869//aarF domain-containing kinase;K17613//calcineurin-binding protein cabin-1	XP_002282498.1|7.4e-169|PREDICTED: uncharacterized protein LOC100247499 isoform X1 [Vitis vinifera]	GO:0044238//primary metabolic process;GO:0006351//transcription, DNA-templated;GO:0010468//regulation of gene expression;GO:0031326//regulation of cellular biosynthetic process;GO:0046483//heterocycle metabolic process;GO:2001141//regulation of RNA biosynthetic process;GO:0071704//organic substance metabolic process;GO:0018130//heterocycle biosynthetic process;GO:1903506//regulation of nucleic ac…
VIT_11s0016g02420	8.37333	4.24667	2.37	2.27	8.29	2.65	3.35	2.27	K00677//UDP-N-acetylglucosamine acyltransferase [EC:2.3.1.129]+ko01100//Metabolic pathways;K00677//UDP-N-acetylglucosamine acyltransferase [EC:2.3.1.129]+ko01100//Metabolic pathways;K00677//UDP-N-acetylglucosamine acyltransferase [EC:2.3.1.129]+ko01100//Metabolic pathways	XP_010656209.1|2.8e-179|PREDICTED: probable acyl-[acyl-carrier-protein]--UDP-N-acetylglucosamine O-acyltransferase, mitochondrial isoform X1 [Vitis vinifera]
VIT_11s0016g02430	34.0267	15.8733	10.18	5.81667	26.8167	16.35	8.74	2.06333	K04733//interleukin-1 receptor-associated kinase 4 [EC:2.7.11.1];K04733//interleukin-1 receptor-associated kinase 4 [EC:2.7.11.1];K04733//interleukin-1 receptor-associated kinase 4 [EC:2.7.11.1];K04733//interleukin-1 receptor-associated kinase 4 [EC:2.7.11.1]	XP_002282534.1|0.0e+00|PREDICTED: inactive protein kinase SELMODRAFT_444075 [Vitis vinifera]	GO:0065007//biological regulation;GO:0006468//protein phosphorylation;GO:0050896//response to stimulus;GO:0044260//cellular macromolecule metabolic process;GO:0016310//phosphorylation;GO:0043170//macromolecule metabolic process;GO:1901564//organonitrogen compound metabolic process;GO:0044237//cellular metabolic process;GO:0007166//cell surface receptor signaling pathway;GO:0051716//cellular respo…
VIT_11s0016g02440	39.3867	45.09	37.7833	35.33	21.8533	20.3067	29.97	20.9467	K22395//cinnamyl-alcohol dehydrogenase [EC:1.1.1.195]+ko01100//Metabolic pathways+ko01110//Biosynthesis of secondary metabolites+ko00940//Phenylpropanoid biosynthesis	XP_010656218.1|0.0e+00|PREDICTED: protein EFFECTOR OF TRANSCRIPTION 2 [Vitis vinifera]
VIT_11s0016g02450	86.73	58.8833	161.58	184.073	82.4333	90.9567	89.1467	145.833	K00640//serine O-acetyltransferase [EC:2.3.1.30]+ko00920//Sulfur metabolism+ko01230//Biosynthesis of amino acids+ko01100//Metabolic pathways+ko01110//Biosynthesis of secondary metabolites+ko00270//Cysteine and methionine metabolism+ko01200//Carbon metabolism	XP_002282550.1|2.8e-174|PREDICTED: serine acetyltransferase 5 [Vitis vinifera]	GO:0044281//small molecule metabolic process;GO:0044272//sulfur compound biosynthetic process;GO:0043436//oxoacid metabolic process;GO:0071704//organic substance metabolic process;GO:0006082//organic acid metabolic process;GO:0044283//small molecule biosynthetic process;GO:0006535//cysteine biosynthetic process from serine;GO:0006807//nitrogen compound metabolic process;GO:0009070//serine family …
VIT_11s0016g02460	3.14667	2.6	3.55333	9.09667	2.92	3.09667	4.5	6.87667	K22733//magnesium transporter	XP_002279824.1|2.9e-281|PREDICTED: pentatricopeptide repeat-containing protein At2g15690-like [Vitis vinifera]	GO:0044260//cellular macromolecule metabolic process;GO:0071704//organic substance metabolic process;GO:0090304//nucleic acid metabolic process;GO:0009987//cellular process;GO:0008152//metabolic process;GO:0043412//macromolecule modification;GO:0006725//cellular aromatic compound metabolic process;GO:0043170//macromolecule metabolic process;GO:0006807//nitrogen compound metabolic process;GO:00346…
VIT_11s0016g02470	4.8	4.49667	3.01333	4.85667	3.04333	2.18	3.38667	5.63	K15084//solute carrier family 25 (mitochondrial carrier protein), member 16;K15084//solute carrier family 25 (mitochondrial carrier protein), member 16;K15084//solute carrier family 25 (mitochondrial carrier protein), member 16	XP_002279837.2|8.6e-193|PREDICTED: graves disease carrier protein homolog [Vitis vinifera]	GO:0072530//purine-containing compound transmembrane transport;GO:1901679//nucleotide transmembrane transport;GO:0015880//coenzyme A transport;GO:0098656//anion transmembrane transport;GO:0071705//nitrogen compound transport;GO:0051182//coenzyme transport;GO:0006839//mitochondrial transport;GO:0015711//organic anion transport;GO:0034220//ion transmembrane transport;GO:0015868//purine ribonucleoti…
VIT_11s0016g02480	6.07333	5.72333	5.14	7.26	3.44667	1.83	5.58333	9.13	K13248//pyridoxal phosphate phosphatase PHOSPHO2 [EC:3.1.3.74]+ko00750//Vitamin B6 metabolism+ko01100//Metabolic pathways	XP_002282651.1|1.2e-154|PREDICTED: inorganic pyrophosphatase 3 [Vitis vinifera]	GO:0044249//cellular biosynthetic process;GO:0006796//phosphate-containing compound metabolic process;GO:0044271//cellular nitrogen compound biosynthetic process;GO:0009987//cellular process;GO:0071704//organic substance metabolic process;GO:0044237//cellular metabolic process;GO:0006732//coenzyme metabolic process;GO:0042357//thiamine diphosphate metabolic process;GO:0009108//coenzyme biosynthet…
VIT_11s0016g02490	35.58	6.94667	4.76	4.87667	37.75	5.56	8.46	6.25333	K18266//protein NDRG1;K18266//protein NDRG1	XP_021907767.1|4.2e-180|pollen-specific protein SF21-like [Carica papaya]	GO:0016020//membrane;GO:0044425//membrane part;GO:0031224//intrinsic component of membrane;GO:0016021//integral component of membrane;
VIT_11s0016g02510	7.14	8.36667	2.94	4.07333	6.20667	3.95667	6.88667	3.54		XP_010656222.1|3.6e-310|PREDICTED: uncharacterized protein LOC104880635 [Vitis vinifera]
VIT_11s0016g02520	9.90333	13.3567	8.47667	5.59	7.67333	5.70333	11.17	6.08333	K00627//pyruvate dehydrogenase E2 component (dihydrolipoamide acetyltransferase) [EC:2.3.1.12]+ko00010//Glycolysis / Gluconeogenesis+ko00020//Citrate cycle (TCA cycle)+ko01100//Metabolic pathways+ko01110//Biosynthesis of secondary metabolites+ko00620//Pyruvate metabolism+ko01200//Carbon metabolism;K11426//SET and MYND domain-containing protein	XP_002282754.1|3.3e-176|PREDICTED: uncharacterized protein LOC100249262 [Vitis vinifera]
VIT_11s0016g02530	37.4433	25.46	15.81	12.24	34.82	36.73	20.27	10.9467	K11434//type I protein arginine methyltransferase [EC:2.1.1.319]	XP_002282760.1|1.3e-237|PREDICTED: probable protein arginine N-methyltransferase 1 [Vitis vinifera]	GO:0009987//cellular process;GO:0006464//cellular protein modification process;GO:0019538//protein metabolic process;GO:1901564//organonitrogen compound metabolic process;GO:0044260//cellular macromolecule metabolic process;GO:0043414//macromolecule methylation;GO:0043170//macromolecule metabolic process;GO:0036211//protein modification process;GO:0008213//protein alkylation;GO:0006479//protein m…
VIT_11s0016g02540	23.55	28.95	23.2433	30.9433	19.72	16.8267	30.14	34.9733	K14213//Xaa-Pro dipeptidase [EC:3.4.13.9]	AKF43205.1|5.7e-252|metallopeptidase M24 family protein [Pelargonium dichondrifolium]
VIT_11s0016g02550	31.1367	33.3167	27.21	40.4433	29.2767	23.9667	27.3567	28.28	K04354//serine/threonine-protein phosphatase 2A regulatory subunit B+ko03015//mRNA surveillance pathway;K04354//serine/threonine-protein phosphatase 2A regulatory subunit B+ko03015//mRNA surveillance pathway	XP_010656223.1|2.3e-302|PREDICTED: serine/threonine protein phosphatase 2A 55 kDa regulatory subunit B beta isoform isoform X1 [Vitis vinifera]	GO:0044267//cellular protein metabolic process;GO:0036211//protein modification process;GO:0043170//macromolecule metabolic process;GO:0032502//developmental process;GO:0000278//mitotic cell cycle;GO:0043412//macromolecule modification;GO:0006793//phosphorus metabolic process;GO:0006470//protein dephosphorylation;GO:0007049//cell cycle;GO:0044237//cellular metabolic process;GO:0016311//dephosphor…
VIT_11s0016g02570	42.1133	25.8933	19.05	11.76	20.2567	14.1067	39.8267	24.5467	K01047//secretory phospholipase A2 [EC:3.1.1.4]+ko00591//Linoleic acid metabolism+ko00590//Arachidonic acid metabolism+ko00592//alpha-Linolenic acid metabolism+ko01100//Metabolic pathways+ko01110//Biosynthesis of secondary metabolites+ko00564//Glycerophospholipid metabolism+ko00565//Ether lipid metabolism	XP_002282822.1|5.5e-83|PREDICTED: probable phospholipase A2 homolog 1 [Vitis vinifera]	GO:0015718//monocarboxylic acid transport;GO:0008152//metabolic process;GO:1901571//fatty acid derivative transport;GO:0046942//carboxylic acid transport;GO:0006869//lipid transport;GO:0071704//organic substance metabolic process;GO:0006820//anion transport;GO:0046717//acid secretion;GO:0046903//secretion;GO:0009987//cellular process;GO:0044237//cellular metabolic process;GO:0016042//lipid catabo…
VIT_11s0016g02580	17.8833	22.3533	12.0667	32.49	14.9933	14.71	16.2567	28.9133	K19476//vacuolar protein sorting-associated protein IST1+ko04144//Endocytosis;K19476//vacuolar protein sorting-associated protein IST1+ko04144//Endocytosis	XP_002279892.1|0.0e+00|PREDICTED: uncharacterized protein LOC100256064 isoform X1 [Vitis vinifera]	GO:0045184//establishment of protein localization;GO:0042886//amide transport;GO:0051234//establishment of localization;GO:0051179//localization;GO:0071705//nitrogen compound transport;GO:0071702//organic substance transport;GO:0015031//protein transport;GO:0015833//peptide transport;GO:0033036//macromolecule localization;GO:0008104//protein localization;GO:0006810//transport;
VIT_11s0016g02620	20.5767	20.7533	24.14	32.0833	20.84	25	26.22	26.9067	K11303//histone acetyltransferase 1 [EC:2.3.1.48]	XP_002282931.1|4.3e-266|PREDICTED: histone acetyltransferase type B catalytic subunit [Vitis vinifera]	GO:0010556//regulation of macromolecule biosynthetic process;GO:0006996//organelle organization;GO:0006355//regulation of transcription, DNA-templated;GO:0040029//regulation of gene expression, epigenetic;GO:0031327//negative regulation of cellular biosynthetic process;GO:0080090//regulation of primary metabolic process;GO:0051252//regulation of RNA metabolic process;GO:0031324//negative regulati…
VIT_11s0016g02630	10.1767	7.57667	3.44667	4.91667	5.09667	4.84	6.8	5.25333		XP_010656233.2|9.7e-143|PREDICTED: uncharacterized protein LOC100257820 [Vitis vinifera]
VIT_11s0016g02640	15	6.94667	5.40667	8.66	12.0067	5.97333	5.68667	8.82	K17732//mitochondrial-processing peptidase subunit beta [EC:3.4.24.64];K01408//insulysin [EC:3.4.24.56];K07263//zinc protease [EC:3.4.24.-];K17732//mitochondrial-processing peptidase subunit beta [EC:3.4.24.64];K01408//insulysin [EC:3.4.24.56]	XP_007012924.2|0.0e+00|PREDICTED: zinc protease PQQL-like isoform X2 [Theobroma cacao]
VIT_11s0016g02650	138.457	145.01	52.9533	49.03	43.6167	31.2733	96.73	88.1433	K02910//large subunit ribosomal protein L31e+ko03010//Ribosome	XP_002282984.1|4.8e-61|PREDICTED: 60S ribosomal protein L31 [Vitis vinifera]	GO:1901564//organonitrogen compound metabolic process;GO:0006412//translation;GO:0044267//cellular protein metabolic process;GO:0043043//peptide biosynthetic process;GO:0008152//metabolic process;GO:0009987//cellular process;GO:0009058//biosynthetic process;GO:0043170//macromolecule metabolic process;GO:0010467//gene expression;GO:0006518//peptide metabolic process;GO:0019538//protein metabolic p…
VIT_11s0016g02670	11.8633	10.0567	13.17	16.95	9.13667	8.90333	14.9333	15.2533		XP_002283005.1|2.6e-110|PREDICTED: uncharacterized protein LOC100262721 isoform X1 [Vitis vinifera]	GO:0031224//intrinsic component of membrane;GO:0016021//integral component of membrane;GO:0044425//membrane part;GO:0016020//membrane;
VIT_11s0016g02680	154.51	153.657	77.3967	75.8433	100.153	100.143	131.7	101.46	K01893//asparaginyl-tRNA synthetase [EC:6.1.1.22]+ko00970//Aminoacyl-tRNA biosynthesis	XP_003633115.1|0.0e+00|PREDICTED: asparagine--tRNA ligase, cytoplasmic 1 [Vitis vinifera]	GO:0034641//cellular nitrogen compound metabolic process;GO:0006139//nucleobase-containing compound metabolic process;GO:0046483//heterocycle metabolic process;GO:0034660//ncRNA metabolic process;GO:0006807//nitrogen compound metabolic process;GO:0019538//protein metabolic process;GO:0043043//peptide biosynthetic process;GO:0006518//peptide metabolic process;GO:0043170//macromolecule metabolic pr…
VIT_11s0016g02690	411.27	372.007	133.253	133.983	147.107	106.793	259.977	179.4	K02983//small subunit ribosomal protein S30e+ko03010//Ribosome;K02983//small subunit ribosomal protein S30e+ko03010//Ribosome	XP_010086894.1|1.9e-29|40S ribosomal protein S30 [Morus notabilis]	GO:0009059//macromolecule biosynthetic process;GO:0009058//biosynthetic process;GO:0009987//cellular process;GO:0006412//translation;GO:0043043//peptide biosynthetic process;GO:0008152//metabolic process;GO:0044271//cellular nitrogen compound biosynthetic process;GO:1901566//organonitrogen compound biosynthetic process;GO:0010467//gene expression;GO:0044249//cellular biosynthetic process;GO:00436…
VIT_11s0016g02700	11.4233	2.00667	2.86333	3.09	12.05	1.17667	4.10667	2.72	K14664//IAA-amino acid hydrolase [EC:3.5.1.-];K21604//jasmonoyl-L-amino acid hydrolase [EC:3.5.1.127]	XP_002283047.1|4.8e-254|PREDICTED: IAA-amino acid hydrolase ILR1-like 4 [Vitis vinifera]	GO:0008152//metabolic process;GO:0016787//hydrolase activity;GO:0003824//catalytic activity;
VIT_11s0016g02720	157.653	118.043	44.8833	62.8933	87.25	41.0733	92.3267	99.47	K12194//charged multivesicular body protein 4+ko04144//Endocytosis	XP_002283066.1|9.0e-115|PREDICTED: vacuolar protein sorting-associated protein 32 homolog 2 [Vitis vinifera]	GO:0051234//establishment of localization;GO:0051179//localization;GO:0007034//vacuolar transport;GO:0006810//transport;GO:0044464//cell part;GO:0005623//cell;GO:0005622//intracellular;
VIT_11s0016g02760	3.58667	65.67	81.2233	14.2367	0.966667	10.6267	47.7233	22.7933		CAN82800.1|7.8e-27|hypothetical protein VITISV_022699 [Vitis vinifera]	GO:0031224//intrinsic component of membrane;GO:0044425//membrane part;GO:0016021//integral component of membrane;GO:0016020//membrane;
VIT_11s0016g02790	226.403	3.92	29.12	19.73	135.18	19.03	14.85	13.4567	K07560//D-aminoacyl-tRNA deacylase [EC:3.1.1.96];K15172//transcription elongation factor SPT5;K03301//ATP:ADP antiporter, AAA family	XP_002283114.2|3.5e-240|PREDICTED: zinc finger CCCH domain-containing protein 20 [Vitis vinifera]
VIT_11s0016g02800	4.85667	0.84	0.03	0.283333	1.71667	0.166667	0.03	0.75	K00469//inositol oxygenase [EC:1.13.99.1]+ko00053//Ascorbate and aldarate metabolism+ko00562//Inositol phosphate metabolism	CAN78063.1|2.7e-181|hypothetical protein VITISV_036400 [Vitis vinifera]	GO:0006020//inositol metabolic process;GO:0006066//alcohol metabolic process;GO:0044281//small molecule metabolic process;GO:0046164//alcohol catabolic process;GO:0044282//small molecule catabolic process;GO:0019751//polyol metabolic process;GO:0005975//carbohydrate metabolic process;GO:0044275//cellular carbohydrate catabolic process;GO:0046174//polyol catabolic process;GO:1901616//organic hydro…
VIT_11s0016g02810	2.38	2.41667	2.33	2.09333	3.71	3.14667	2.11	1.72667	K02184//formin 2	XP_019078453.1|1.5e-159|PREDICTED: uncharacterized protein LOC109123365 [Vitis vinifera]
VIT_11s0016g02830	13.12	41.6733	93.1733	103.47	9.07333	27.3533	56.6867	73.1733	K18592//gamma-glutamyltranspeptidase / glutathione hydrolase / leukotriene-C4 hydrolase [EC:2.3.2.2 3.4.19.13 3.4.19.14]+ko00430//Taurine and hypotaurine metabolism+ko00590//Arachidonic acid metabolism+ko01100//Metabolic pathways+ko00460//Cyanoamino acid metabolism+ko00480//Glutathione metabolism	XP_018846370.1|5.2e-275|PREDICTED: gamma-glutamyltranspeptidase 3-like [Juglans regia]
VIT_11s0016g02840	42.8833	33.7567	22.9533	24.71	30.71	19.9333	26.7367	27.8267	K12403//AP-4 complex subunit sigma-1	XP_002283179.1|8.5e-76|PREDICTED: AP-4 complex subunit sigma [Vitis vinifera]	GO:0012505//endomembrane system;GO:0043226//organelle;GO:0005737//cytoplasm;GO:0032991//macromolecular complex;GO:0044424//intracellular part;GO:0098796//membrane protein complex;GO:0005622//intracellular;GO:0044444//cytoplasmic part;GO:0044431//Golgi apparatus part;GO:0044425//membrane part;GO:0044446//intracellular organelle part;GO:0030124//AP-4 adaptor complex;GO:0030117//membrane coat;GO:000…
VIT_11s0016g02850	51.0467	49.3967	69.4767	91.01	39.66	34.4267	65.6267	108.77	K00850//6-phosphofructokinase 1 [EC:2.7.1.11]+ko00010//Glycolysis / Gluconeogenesis+ko00030//Pentose phosphate pathway+ko01230//Biosynthesis of amino acids+ko03018//RNA degradation+ko01100//Metabolic pathways+ko00052//Galactose metabolism+ko00051//Fructose and mannose metabolism+ko01110//Biosynthesis of secondary metabolites+ko01200//Carbon metabolism	XP_002283274.1|0.0e+00|PREDICTED: ATP-dependent 6-phosphofructokinase 3 [Vitis vinifera]	GO:0071704//organic substance metabolic process;GO:0044237//cellular metabolic process;GO:0008152//metabolic process;GO:0006002//fructose 6-phosphate metabolic process;GO:0009987//cellular process;GO:1901135//carbohydrate derivative metabolic process;GO:0019637//organophosphate metabolic process;GO:0006793//phosphorus metabolic process;GO:0006796//phosphate-containing compound metabolic process;G…
VIT_11s0016g02860	9.49667	0.396667	0	0.02	0.483333	0.06	0.116667	0	K22763//deubiquitinase DESI2 [EC:3.4.19.12];K22763//deubiquitinase DESI2 [EC:3.4.19.12];K16911//ATP-dependent RNA helicase DDX21 [EC:3.6.4.13]+ko01110//Biosynthesis of secondary metabolites	CBI27973.3|1.2e-127|unnamed protein product, partial [Vitis vinifera]
VIT_11s0016g02870	63.6467	86.75	111.053	102.503	69.6667	98.9167	73.55	73.5033	K01412//mitochondrial-processing peptidase subunit alpha [EC:3.4.24.64]	XP_010244405.1|9.7e-246|PREDICTED: mitochondrial-processing peptidase subunit alpha-like [Nelumbo nucifera]	GO:0034982//mitochondrial protein processing;GO:0044267//cellular protein metabolic process;GO:0043170//macromolecule metabolic process;GO:0033365//protein localization to organelle;GO:0033036//macromolecule localization;GO:0046907//intracellular transport;GO:0072594//establishment of protein localization to organelle;GO:0016043//cellular component organization;GO:0044260//cellular macromolecule …
VIT_11s0016g02880	1.95	1.13333	0.17	0.11	0.65	0.216667	0.213333	0.01		XP_010656246.1|9.3e-280|PREDICTED: NAC domain-containing protein 8 isoform X3 [Vitis vinifera]	GO:0019222//regulation of metabolic process;GO:0031326//regulation of cellular biosynthetic process;GO:0009059//macromolecule biosynthetic process;GO:1901576//organic substance biosynthetic process;GO:0034654//nucleobase-containing compound biosynthetic process;GO:0010556//regulation of macromolecule biosynthetic process;GO:0009987//cellular process;GO:2000112//regulation of cellular macromolecul…
VIT_11s0016g02890	46.2233	36.3533	26.7367	41.2733	44.5833	26.6867	32.14	55.64	K14165//atypical dual specificity phosphatase [EC:3.1.3.16 3.1.3.48];K14165//atypical dual specificity phosphatase [EC:3.1.3.16 3.1.3.48]	XP_002283341.2|3.4e-158|PREDICTED: putative dual specificity protein phosphatase DSP8 [Vitis vinifera]	GO:0004439//phosphatidylinositol-4,5-bisphosphate 5-phosphatase activity;GO:0052866//phosphatidylinositol phosphate phosphatase activity;GO:0042578//phosphoric ester hydrolase activity;GO:0004721//phosphoprotein phosphatase activity;GO:0016788//hydrolase activity, acting on ester bonds;GO:0004725//protein tyrosine phosphatase activity;GO:0016791//phosphatase activity;GO:0140096//catalytic activit…
VIT_11s0016g02900	4.29667	0.183333	0.06	0.0466667	8.01	0.326667	0.106667	0.246667	K13420//LRR receptor-like serine/threonine-protein kinase FLS2 [EC:2.7.11.1]+ko04016//MAPK signaling pathway - plant+ko04626//Plant-pathogen interaction	XP_002280245.2|6.8e-245|PREDICTED: leucine-rich repeat extensin-like protein 4 [Vitis vinifera]
VIT_11s0016g02910	37.21	12.4767	18.0467	17.23	21.1	12.84	15.4267	13.5633	K20728//vegetative storage protein 2+ko04016//MAPK signaling pathway - plant;K02866//large subunit ribosomal protein L10e+ko03010//Ribosome	XP_002283385.2|6.4e-165|PREDICTED: acid phosphatase 1 [Vitis vinifera]	GO:0016791//phosphatase activity;GO:0016788//hydrolase activity, acting on ester bonds;GO:0042578//phosphoric ester hydrolase activity;GO:0003824//catalytic activity;GO:0003993//acid phosphatase activity;GO:0016787//hydrolase activity;
VIT_11s0016g02920	1.44	27.24	23.1933	9.04667	1.52	26.47	14.5533	21.22		XP_002283391.1|7.5e-244|PREDICTED: uncharacterized protein LOC100245695 [Vitis vinifera]	GO:0030312//external encapsulating structure;GO:0005623//cell;GO:0005618//cell wall;GO:0044464//cell part;GO:0071944//cell periphery;GO:0009505//plant-type cell wall;
VIT_11s0016g02940	1.68667	0.86	2.00333	0.753333	2.76	0.403333	3.00667	1.21667	K05759//profilin	XP_010656249.1|4.2e-73|PREDICTED: profilin-2 [Vitis vinifera]	GO:0048523//negative regulation of cellular process;GO:0030833//regulation of actin filament polymerization;GO:1902903//regulation of supramolecular fiber organization;GO:0008104//protein localization;GO:0016043//cellular component organization;GO:0065007//biological regulation;GO:0033043//regulation of organelle organization;GO:0090066//regulation of anatomical structure size;GO:0033036//macromo…
VIT_11s0016g02950	235.597	159.523	48.8433	47.6	154.13	77.8833	97.7767	76.39	K05759//profilin	XP_002283450.1|4.5e-71|PREDICTED: profilin-1 [Vitis vinifera]	GO:0071840//cellular component organization or biogenesis;GO:0031333//negative regulation of protein complex assembly;GO:0032272//negative regulation of protein polymerization;GO:0030833//regulation of actin filament polymerization;GO:0051494//negative regulation of cytoskeleton organization;GO:0005975//carbohydrate metabolic process;GO:0032956//regulation of actin cytoskeleton organization;GO:00…
VIT_11s0016g02960	21.3033	5.31	2.03	1.56667	10.5967	2.62333	4.97333	1.17667	K19891//glucan endo-1,3-beta-glucosidase 1/2/3 [EC:3.2.1.39]+ko00500//Starch and sucrose metabolism	XP_002283473.1|5.5e-288|PREDICTED: glucan endo-1,3-beta-glucosidase 13 [Vitis vinifera]	GO:0044238//primary metabolic process;GO:0008152//metabolic process;GO:0071704//organic substance metabolic process;GO:0005975//carbohydrate metabolic process;GO:0005623//cell;GO:0044464//cell part;GO:0016021//integral component of membrane;GO:0044425//membrane part;GO:0005886//plasma membrane;GO:0046658//anchored component of plasma membrane;GO:0016020//membrane;GO:0031226//intrinsic component o…
VIT_11s0016g02980	20.47	1.23667	3.57667	12.5433	3.32667	0.313333	0.706667	14.7267		XP_002280262.1|5.1e-99|PREDICTED: uncharacterized protein LOC100249186 [Vitis vinifera]
VIT_11s0016g02990	41.44	40.6	32.76	37.2633	29.52	26.66	38.8933	37.0633	K01887//arginyl-tRNA synthetase [EC:6.1.1.19]+ko00970//Aminoacyl-tRNA biosynthesis;K01887//arginyl-tRNA synthetase [EC:6.1.1.19]+ko00970//Aminoacyl-tRNA biosynthesis;K01887//arginyl-tRNA synthetase [EC:6.1.1.19]+ko00970//Aminoacyl-tRNA biosynthesis;K01887//arginyl-tRNA synthetase [EC:6.1.1.19]+ko00970//Aminoacyl-tRNA biosynthesis	XP_018836294.1|2.6e-298|PREDICTED: arginine--tRNA ligase, cytoplasmic-like isoform X1 [Juglans regia]	GO:0009987//cellular process;GO:0043436//oxoacid metabolic process;GO:0043170//macromolecule metabolic process;GO:1901566//organonitrogen compound biosynthetic process;GO:0008152//metabolic process;GO:0019538//protein metabolic process;GO:0044238//primary metabolic process;GO:0006520//cellular amino acid metabolic process;GO:0043604//amide biosynthetic process;GO:0006518//peptide metabolic proces…
VIT_11s0016g03000	11.69	18.7267	19.5333	32.9367	13.7967	18.0433	16.0433	23.2167	K08333//phosphoinositide-3-kinase, regulatory subunit 4 [EC:2.7.11.1]+ko04136//Autophagy - other	XP_010656252.1|0.0e+00|PREDICTED: probable serine/threonine-protein kinase vps15 isoform X1 [Vitis vinifera]	GO:0006914//autophagy;GO:0006807//nitrogen compound metabolic process;GO:0043170//macromolecule metabolic process;GO:0072666//establishment of protein localization to vacuole;GO:0051704//multi-organism process;GO:0072665//protein localization to vacuole;GO:0006810//transport;GO:0048229//gametophyte development;GO:1901564//organonitrogen compound metabolic process;GO:0033365//protein localization …
VIT_11s0016g03010	40.86	4.36667	8.18667	1.73	34.58	12.35	5.96333	1.42	K01301//N-acetylated-alpha-linked acidic dipeptidase [EC:3.4.17.21]	XP_002283565.3|0.0e+00|PREDICTED: probable glutamate carboxypeptidase 2 [Vitis vinifera]
VIT_11s0016g03020	2.01333	0	0.01	0	5.08	0.02	0.0666667	0	K01051//pectinesterase [EC:3.1.1.11]+ko00040//Pentose and glucuronate interconversions+ko01100//Metabolic pathways	XP_010656255.1|1.9e-222|PREDICTED: probable pectinesterase 53 [Vitis vinifera]	GO:0016052//carbohydrate catabolic process;GO:0010393//galacturonan metabolic process;GO:0071555//cell wall organization;GO:0044248//cellular catabolic process;GO:0016043//cellular component organization;GO:0009057//macromolecule catabolic process;GO:0005975//carbohydrate metabolic process;GO:0044237//cellular metabolic process;GO:0000272//polysaccharide catabolic process;GO:0042737//drug catabol…
VIT_11s0016g03060	9.33333	5.02333	4.26	4.56667	3.31	1.49333	8.67333	10.2767	K00844//hexokinase [EC:2.7.1.1]+ko00010//Glycolysis / Gluconeogenesis+ko00520//Amino sugar and nucleotide sugar metabolism+ko01100//Metabolic pathways+ko00052//Galactose metabolism+ko00051//Fructose and mannose metabolism+ko00500//Starch and sucrose metabolism+ko01110//Biosynthesis of secondary metabolites+ko01200//Carbon metabolism	XP_003633118.1|2.0e-47|PREDICTED: uncharacterized protein LOC100853124 [Vitis vinifera]
VIT_11s0016g03070	90.26	106.863	113.173	144.91	73.58	95.61	77.48	108.033	K00844//hexokinase [EC:2.7.1.1]+ko00010//Glycolysis / Gluconeogenesis+ko00520//Amino sugar and nucleotide sugar metabolism+ko01100//Metabolic pathways+ko00052//Galactose metabolism+ko00051//Fructose and mannose metabolism+ko00500//Starch and sucrose metabolism+ko01110//Biosynthesis of secondary metabolites+ko01200//Carbon metabolism	XP_021277695.1|3.6e-251|hexokinase-1-like [Herrania umbratica]	GO:1901135//carbohydrate derivative metabolic process;GO:0048878//chemical homeostasis;GO:0009117//nucleotide metabolic process;GO:0006165//nucleoside diphosphate phosphorylation;GO:0055082//cellular chemical homeostasis;GO:0042593//glucose homeostasis;GO:0046496//nicotinamide nucleotide metabolic process;GO:0009056//catabolic process;GO:1901360//organic cyclic compound metabolic process;GO:00091…
VIT_11s0016g03080	0.996667	2.57	12.0333	14.2733	2.87667	7.01333	3.86667	22.9733	K00924//kinase [EC:2.7.1.-]	XP_002280395.1|0.0e+00|PREDICTED: receptor-like protein kinase 5 [Vitis vinifera]	GO:0044425//membrane part;GO:0031224//intrinsic component of membrane;GO:0016020//membrane;GO:0016021//integral component of membrane;GO:0005524//ATP binding;GO:0032553//ribonucleotide binding;GO:0036094//small molecule binding;GO:0004674//protein serine/threonine kinase activity;GO:0003824//catalytic activity;GO:0043167//ion binding;GO:0004672//protein kinase activity;GO:1901265//nucleoside phos…
VIT_11s0016g03100	197.59	269.083	630.057	515.703	246	527.93	373.62	283.943	K18121//glyoxylate/succinic semialdehyde reductase [EC:1.1.1.79 1.1.1.-]+ko01100//Metabolic pathways+ko00650//Butanoate metabolism+ko01200//Carbon metabolism+ko00630//Glyoxylate and dicarboxylate metabolism	XP_002283629.2|1.3e-185|PREDICTED: probable 3-hydroxyisobutyrate dehydrogenase-like 1, mitochondrial [Vitis vinifera]	GO:0051287//NAD binding;GO:0050662//coenzyme binding;GO:1901363//heterocyclic compound binding;GO:0016616//oxidoreductase activity, acting on the CH-OH group of donors, NAD or NADP as acceptor;GO:1901265//nucleoside phosphate binding;GO:0004616//phosphogluconate dehydrogenase (decarboxylating) activity;GO:0036094//small molecule binding;GO:0000166//nucleotide binding;GO:0048037//cofactor binding;…
VIT_11s0016g03110	62.9167	92.5	114.49	135.943	69.0833	118.133	108.593	102.227	K17795//mitochondrial import inner membrane translocase subunit TIM17	XP_002283637.1|1.8e-129|PREDICTED: mitochondrial import inner membrane translocase subunit TIM17-2 [Vitis vinifera]	GO:0042886//amide transport;GO:0016043//cellular component organization;GO:0051234//establishment of localization;GO:0006810//transport;GO:0006996//organelle organization;GO:0015031//protein transport;GO:0071806//protein transmembrane transport;GO:0051641//cellular localization;GO:0055085//transmembrane transport;GO:0015833//peptide transport;GO:0071702//organic substance transport;GO:0007005//mi…
VIT_11s0016g03120	6.09	15.3733	5.37667	4.95333	4.26667	4.34667	10.2833	5.91333	K15507//21S rRNA (GM2251-2'-O)-methyltransferase [EC:2.1.1.-]	XP_002280407.1|0.0e+00|PREDICTED: uncharacterized protein LOC100242436 [Vitis vinifera]
VIT_11s0016g03130	18.34	89.6867	35.3567	32.8067	21.7367	32.8967	30.65	24.3033	K00720//ceramide glucosyltransferase [EC:2.4.1.80]+ko00600//Sphingolipid metabolism+ko01100//Metabolic pathways;K00720//ceramide glucosyltransferase [EC:2.4.1.80]+ko00600//Sphingolipid metabolism+ko01100//Metabolic pathways	XP_002280419.1|9.0e-309|PREDICTED: uncharacterized protein LOC100264719 isoform X1 [Vitis vinifera]	GO:0006665//sphingolipid metabolic process;GO:0008152//metabolic process;GO:1903509//liposaccharide metabolic process;GO:0044271//cellular nitrogen compound biosynthetic process;GO:0071704//organic substance metabolic process;GO:0043604//amide biosynthetic process;GO:0009058//biosynthetic process;GO:1901576//organic substance biosynthetic process;GO:0044249//cellular biosynthetic process;GO:00465…
VIT_11s0016g03140	23.5633	4.48	0.9	0.03	11.7667	1.13333	2.85667	0	K19366//spartin+ko04144//Endocytosis	XP_002280434.1|3.2e-214|PREDICTED: senescence/dehydration-associated protein At4g35985, chloroplastic [Vitis vinifera]
VIT_11s0016g03150	3.38	2.92333	2.11667	2.56667	2.36	1.77667	2.38667	2.06333	K15463//tRNA A64-2'-O-ribosylphosphate transferase [EC:2.4.2.-];K15463//tRNA A64-2'-O-ribosylphosphate transferase [EC:2.4.2.-];K15463//tRNA A64-2'-O-ribosylphosphate transferase [EC:2.4.2.-];K15463//tRNA A64-2'-O-ribosylphosphate transferase [EC:2.4.2.-]	XP_002280444.1|1.1e-310|PREDICTED: uncharacterized protein LOC100254132 isoform X1 [Vitis vinifera]	GO:0090304//nucleic acid metabolic process;GO:0009987//cellular process;GO:0019538//protein metabolic process;GO:0044260//cellular macromolecule metabolic process;GO:0009451//RNA modification;GO:0036211//protein modification process;GO:0034660//ncRNA metabolic process;GO:1901564//organonitrogen compound metabolic process;GO:0010467//gene expression;GO:0006464//cellular protein modification proces…
VIT_11s0016g03170	6.46667	4.07333	4.3	5.00333	4.10333	2.27667	2.92333	6.95333	K14497//protein phosphatase 2C [EC:3.1.3.16]+ko04016//MAPK signaling pathway - plant+ko04075//Plant hormone signal transduction;K14490//histidine-containing phosphotransfer peotein+ko04075//Plant hormone signal transduction	XP_002283696.1|1.4e-116|PREDICTED: histidine-containing phosphotransfer protein 4 [Vitis vinifera]	GO:0009725//response to hormone;GO:0071310//cellular response to organic substance;GO:0009987//cellular process;GO:0006796//phosphate-containing compound metabolic process;GO:0071495//cellular response to endogenous stimulus;GO:0016310//phosphorylation;GO:0010033//response to organic substance;GO:0065007//biological regulation;GO:0071368//cellular response to cytokinin stimulus;GO:0009735//respon…
VIT_11s0016g03180	26.75	19.6633	30.74	18.3133	34.5333	9.27333	16.09	27.1333	K14497//protein phosphatase 2C [EC:3.1.3.16]+ko04016//MAPK signaling pathway - plant+ko04075//Plant hormone signal transduction	XP_002280468.3|7.4e-235|PREDICTED: probable protein phosphatase 2C 68 isoform X2 [Vitis vinifera]
VIT_11s0016g03190	1.44333	0.74	5.12333	19.0067	1.85333	1.51	2.31	26.1433	K22378//E3 ubiquitin-protein ligase RNF181 [EC:2.3.2.27];K11982//E3 ubiquitin-protein ligase RNF115/126 [EC:2.3.2.27]	XP_003633119.2|6.8e-95|PREDICTED: E3 ubiquitin-protein ligase RNF181 isoform X1 [Vitis vinifera]	GO:0016567//protein ubiquitination;GO:0043632//modification-dependent macromolecule catabolic process;GO:0006464//cellular protein modification process;GO:0006807//nitrogen compound metabolic process;GO:0044237//cellular metabolic process;GO:0044248//cellular catabolic process;GO:1901565//organonitrogen compound catabolic process;GO:0006511//ubiquitin-dependent protein catabolic process;GO:004317…
VIT_11s0016g03200	16.55	19.59	18.9767	37.6467	7.86	5.98333	17.1633	43.45	K06901//putative MFS transporter, AGZA family, xanthine/uracil permease;K04125//gibberellin 2-oxidase [EC:1.14.11.13]+ko00904//Diterpenoid biosynthesis+ko01110//Biosynthesis of secondary metabolites;K04124//gibberellin 3-beta-dioxygenase [EC:1.14.11.15]+ko00904//Diterpenoid biosynthesis+ko01110//Biosynthesis of secondary metabolites;K05278//flavonol synthase [EC:1.14.20.6]+ko01100//Metabolic path…	XP_002283708.1|1.2e-208|PREDICTED: 2-oxoglutarate-Fe(II) type oxidoreductase isoform X1 [Vitis vinifera]
VIT_11s0016g03210	266.797	427.95	396.317	374.7	288.063	424.347	426.223	339.983	K00029//malate dehydrogenase (oxaloacetate-decarboxylating)(NADP+) [EC:1.1.1.40]+ko01100//Metabolic pathways+ko00710//Carbon fixation in photosynthetic organisms+ko00620//Pyruvate metabolism+ko01200//Carbon metabolism	GAV88058.1|3.3e-307|malic domain-containing protein/Malic_M domain-containing protein [Cephalotus follicularis]
VIT_11s0016g03220	5.17667	1.01333	0.156667	0.146667	1.51	0.166667	0.506667	0.226667	K11699//RNA-dependent RNA polymerase [EC:2.7.7.48];K11699//RNA-dependent RNA polymerase [EC:2.7.7.48];K11699//RNA-dependent RNA polymerase [EC:2.7.7.48]	XP_010656270.1|0.0e+00|PREDICTED: probable RNA-dependent RNA polymerase 5 isoform X2 [Vitis vinifera]	GO:0010629//negative regulation of gene expression;GO:0009892//negative regulation of metabolic process;GO:0065007//biological regulation;GO:0010468//regulation of gene expression;GO:0048519//negative regulation of biological process;GO:0060255//regulation of macromolecule metabolic process;GO:0031047//gene silencing by RNA;GO:0050789//regulation of biological process;GO:0019222//regulation of me…
VIT_11s0016g03230	28.05	25.1967	12.5433	13.4667	23.6333	14.3167	21.0667	15.4667	K20283//golgin subfamily A member 4;K20283//golgin subfamily A member 4;K20478//golgin subfamily B member 1;K11498//centromeric protein E	XP_010656271.1|0.0e+00|PREDICTED: golgin candidate 1 isoform X1 [Vitis vinifera]	GO:0000301//retrograde transport, vesicle recycling within Golgi;GO:0006810//transport;GO:0016192//vesicle-mediated transport;GO:0048193//Golgi vesicle transport;GO:0009987//cellular process;GO:0051234//establishment of localization;GO:0016043//cellular component organization;GO:0051179//localization;GO:0006996//organelle organization;GO:0071840//cellular component organization or biogenesis;GO:0…
VIT_11s0016g03240	38.0967	31.17	6.3	2.84333	8.90667	6.65	4.06667	0.826667	K03350//anaphase-promoting complex subunit 3+ko04120//Ubiquitin mediated proteolysis	XP_002283815.1|2.0e-113|PREDICTED: uncharacterized protein LOC100266427 [Vitis vinifera]
VIT_11s0016g03250	16.7133	0.37	0.103333	0.143333	4.03	0.2	0.523333	0.196667		XP_002283822.1|1.2e-108|PREDICTED: lachrymatory-factor synthase-like [Vitis vinifera]
VIT_11s0016g03260	4.87333	7.75333	6.76667	9.62	4.52333	5.11333	5.87333	6.54	K03350//anaphase-promoting complex subunit 3+ko04120//Ubiquitin mediated proteolysis	XP_002283828.1|0.0e+00|PREDICTED: cell division cycle protein 27 homolog B isoform X2 [Vitis vinifera]
VIT_11s0016g03270	1.77	1.86333	2.53667	3.14667	1.22667	1.96333	2.23	2.50333	K03798//cell division protease FtsH [EC:3.4.24.-];K19090//CRISPR-associated protein Cas5t	XP_021816148.1|1.9e-187|pentatricopeptide repeat-containing protein At1g77170 [Prunus avium]
VIT_11s0016g03280	17.92	14.6	9.90667	10.8267	13.17	6.88	17.6867	12.94	K17550//protein phosphatase 1 regulatory subunit 7;K17550//protein phosphatase 1 regulatory subunit 7	XP_002283839.1|4.7e-183|PREDICTED: protein phosphatase 1 regulatory subunit pprA [Vitis vinifera]
VIT_11s0016g03290	83.73	82.3667	119.257	158.917	81.1133	100.5	115.067	112.607	K06063//SNW domain-containing protein 1+ko03040//Spliceosome;K06063//SNW domain-containing protein 1+ko03040//Spliceosome	XP_002283858.1|0.0e+00|PREDICTED: SNW/SKI-interacting protein [Vitis vinifera]	GO:0010468//regulation of gene expression;GO:0009987//cellular process;GO:0071826//ribonucleoprotein complex subunit organization;GO:0050794//regulation of cellular process;GO:0022613//ribonucleoprotein complex biogenesis;GO:0022618//ribonucleoprotein complex assembly;GO:0051252//regulation of RNA metabolic process;GO:0000377//RNA splicing, via transesterification reactions with bulged adenosine …
VIT_11s0016g03320	31.59	47.69	67.3567	59.8667	48.3567	70.6333	48.4967	44.36	K07151//dolichyl-diphosphooligosaccharide---protein glycosyltransferase [EC:2.4.99.18]+ko04141//Protein processing in endoplasmic reticulum+ko00510//N-Glycan biosynthesis+ko01100//Metabolic pathways	XP_002280521.1|0.0e+00|PREDICTED: dolichyl-diphosphooligosaccharide--protein glycosyltransferase subunit STT3A [Vitis vinifera]	GO:0036211//protein modification process;GO:1901135//carbohydrate derivative metabolic process;GO:0018279//protein N-linked glycosylation via asparagine;GO:0006486//protein glycosylation;GO:1901137//carbohydrate derivative biosynthetic process;GO:0070085//glycosylation;GO:1901566//organonitrogen compound biosynthetic process;GO:0044260//cellular macromolecule metabolic process;GO:0019538//protein…
VIT_11s0016g03330	13.7533	16.3567	8.57667	21.4867	23.5167	13.9533	12.5333	19.9633	K04733//interleukin-1 receptor-associated kinase 4 [EC:2.7.11.1];K03126//transcription initiation factor TFIID subunit 12+ko03022//Basal transcription factors	XP_002280525.1|0.0e+00|PREDICTED: uncharacterized protein LOC100267936 [Vitis vinifera]
VIT_11s0016g03350	76.86	12.5233	7.75333	1.55333	127.65	59.7	19.91	2.48333	K09286//EREBP-like factor	XP_002280555.2|2.9e-149|PREDICTED: dehydration-responsive element-binding protein 3 [Vitis vinifera]	GO:0008152//metabolic process;GO:1901360//organic cyclic compound metabolic process;GO:0032774//RNA biosynthetic process;GO:0006351//transcription, DNA-templated;GO:0097659//nucleic acid-templated transcription;GO:1901362//organic cyclic compound biosynthetic process;GO:0090304//nucleic acid metabolic process;GO:0044238//primary metabolic process;GO:0043170//macromolecule metabolic process;GO:001…
VIT_11s0016g03360	9.47	3.4	1.40333	1.15	11.8833	3.48667	1.75	1.1		XP_010656276.1|0.0e+00|PREDICTED: uncharacterized protein LOC100247423 isoform X2 [Vitis vinifera]
VIT_11s0016g03370	21.1733	4.83	1.84	1.73667	14.0667	4.59333	3.77667	1.83333	K18789//xylogalacturonan beta-1,3-xylosyltransferase [EC:2.4.2.41];K18789//xylogalacturonan beta-1,3-xylosyltransferase [EC:2.4.2.41]	XP_002283936.2|0.0e+00|PREDICTED: probable glycosyltransferase At3g42180 isoform X1 [Vitis vinifera]
VIT_11s0016g03380	4.22333	1.39333	0.366667	0.233333	4.40667	0.57	0.75	0.316667	K18789//xylogalacturonan beta-1,3-xylosyltransferase [EC:2.4.2.41]	XP_002280595.2|0.0e+00|PREDICTED: probable glycosyltransferase At5g03795 [Vitis vinifera]	GO:0043413//macromolecule glycosylation;GO:0043412//macromolecule modification;GO:0044260//cellular macromolecule metabolic process;GO:0009101//glycoprotein biosynthetic process;GO:0044249//cellular biosynthetic process;GO:0006486//protein glycosylation;GO:1901566//organonitrogen compound biosynthetic process;GO:0009058//biosynthetic process;GO:0009059//macromolecule biosynthetic process;GO:19015…
VIT_11s0016g03390	9.84333	8.99333	10.1267	15.14	7.56	8.15333	12.92	11.3433		XP_002280611.1|0.0e+00|PREDICTED: CRS2-associated factor 1, chloroplastic [Vitis vinifera]	GO:0006807//nitrogen compound metabolic process;GO:0000373//Group II intron splicing;GO:0044237//cellular metabolic process;GO:0000377//RNA splicing, via transesterification reactions with bulged adenosine as nucleophile;GO:0016070//RNA metabolic process;GO:1901360//organic cyclic compound metabolic process;GO:0008152//metabolic process;GO:0006396//RNA processing;GO:0006725//cellular aromatic com…
VIT_11s0016g03400	6.99	13.7833	10.3333	30.1133	8.35667	21.2233	13.3433	48.6633	K08150//MFS transporter, SP family, solute carrier family 2 (myo-inositol transporter), member 13	XP_002283960.1|9.9e-294|PREDICTED: sugar transport protein 14 [Vitis vinifera]	GO:0008645//hexose transport;GO:0051179//localization;GO:0006810//transport;GO:0071702//organic substance transport;GO:0046323//glucose import;GO:0034219//carbohydrate transmembrane transport;GO:0015749//monosaccharide transport;GO:0035428//hexose transmembrane transport;GO:0015758//glucose transport;GO:0051234//establishment of localization;GO:0008643//carbohydrate transport;GO:1905950//monosacc…
VIT_11s0016g03410	70.82	57.4633	32.96	73.12	41.4433	25.9833	48.41	83.1467		XP_002283979.1|7.7e-303|PREDICTED: ninja-family protein mc410 isoform X1 [Vitis vinifera]	GO:0050794//regulation of cellular process;GO:0050896//response to stimulus;GO:0007154//cell communication;GO:0050789//regulation of biological process;GO:0051716//cellular response to stimulus;GO:0009987//cellular process;GO:0065007//biological regulation;GO:0007165//signal transduction;GO:0023052//signaling;
VIT_11s0016g03420	2.84333	3.41	3.29333	4.70333	2.72333	2.42667	3.08	4.98	K10664//E3 ubiquitin-protein ligase ATL6/9/15/31/42/55 [EC:2.3.2.27];K10664//E3 ubiquitin-protein ligase ATL6/9/15/31/42/55 [EC:2.3.2.27]	XP_002280643.1|1.1e-241|PREDICTED: E3 ubiquitin-protein ligase ATL42 [Vitis vinifera]
VIT_11s0016g03430	20.12	23.67	24.7867	35.32	22.1567	18.8033	22.05	24.0333	K19477//cGMP-dependent protein kinase 2 [EC:2.7.11.12]	XP_010656283.1|0.0e+00|PREDICTED: protein phosphatase 2C and cyclic nucleotide-binding/kinase domain-containing protein [Vitis vinifera]	GO:0042578//phosphoric ester hydrolase activity;GO:0035639//purine ribonucleoside triphosphate binding;GO:0016301//kinase activity;GO:0036094//small molecule binding;GO:0046872//metal ion binding;GO:0097367//carbohydrate derivative binding;GO:0016773//phosphotransferase activity, alcohol group as acceptor;GO:0016791//phosphatase activity;GO:0032555//purine ribonucleotide binding;GO:0016740//trans…
VIT_11s0016g03440	44.5667	33.4967	30.8267	46.3633	37.89	27.65	38.24	48.1967	K01759//lactoylglutathione lyase [EC:4.4.1.5]+ko00620//Pyruvate metabolism	XP_003633121.1|1.4e-209|PREDICTED: probable lactoylglutathione lyase, chloroplastic [Vitis vinifera]	GO:0003824//catalytic activity;GO:0016846//carbon-sulfur lyase activity;GO:0016829//lyase activity;GO:0043167//ion binding;GO:0004462//lactoylglutathione lyase activity;GO:0043169//cation binding;GO:0046872//metal ion binding;GO:0005488//binding;
VIT_11s0016g03450	11.25	12.69	6.8	11.4067	5.81667	4.06333	11.3233	12.5133	K15190//7SK snRNA methylphosphate capping enzyme [EC:2.1.1.-]	XP_002284033.1|1.4e-166|PREDICTED: probable RNA methyltransferase At5g51130 [Vitis vinifera]	GO:0016740//transferase activity;GO:0008168//methyltransferase activity;GO:0003824//catalytic activity;GO:0016741//transferase activity, transferring one-carbon groups;
VIT_11s0016g03460	83.02	41.4167	22.7367	38.33	46.6933	16.3367	44.51	55.6133	K08960//casein kinase 1, epsilon [EC:2.7.11.1];K08959//casein kinase 1, delta [EC:2.7.11.1];K08960//casein kinase 1, epsilon [EC:2.7.11.1];K08959//casein kinase 1, delta [EC:2.7.11.1];K08959//casein kinase 1, delta [EC:2.7.11.1];K08960//casein kinase 1, epsilon [EC:2.7.11.1]	XP_002284044.2|2.4e-252|PREDICTED: casein kinase 1-like protein 3 [Vitis vinifera]	GO:0008360//regulation of cell shape;GO:0044237//cellular metabolic process;GO:0022604//regulation of cell morphogenesis;GO:0098657//import into cell;GO:0019538//protein metabolic process;GO:1901564//organonitrogen compound metabolic process;GO:0065007//biological regulation;GO:0006897//endocytosis;GO:0006796//phosphate-containing compound metabolic process;GO:0050793//regulation of developmental…
VIT_11s0016g03470	24.4033	17.7167	14.31	17.1767	22.1933	19.1933	20.5067	18.5167		XP_002284070.1|3.4e-70|PREDICTED: transmembrane protein 234 homolog isoform X1 [Vitis vinifera]	GO:0016020//membrane;GO:0031224//intrinsic component of membrane;GO:0016021//integral component of membrane;GO:0044425//membrane part;
VIT_11s0016g03500	3.4	2.19667	1.38	3.03333	1.44667	0.196667	0.71	3.11667		XP_002284090.1|6.2e-107|PREDICTED: protein SPEAR3 [Vitis vinifera]
VIT_11s0016g03510	24.2167	21.5733	20.2467	32.6533	14.4933	12.5067	34.1167	34.99	K02357//elongation factor Ts;K02357//elongation factor Ts	XP_002280712.1|0.0e+00|PREDICTED: uncharacterized protein LOC100262932 [Vitis vinifera]	GO:0044249//cellular biosynthetic process;GO:0140053//mitochondrial gene expression;GO:0043170//macromolecule metabolic process;GO:1901564//organonitrogen compound metabolic process;GO:0008152//metabolic process;GO:0019538//protein metabolic process;GO:0070125//mitochondrial translational elongation;GO:0044260//cellular macromolecule metabolic process;GO:1901566//organonitrogen compound biosynthe…
VIT_11s0016g03520	23.3467	10.8333	6.36667	7.72667	17.1433	9.35	9.73333	7.32	K07579//putative methylase	XP_002284097.1|1.1e-121|PREDICTED: methyltransferase-like protein 5 [Vitis vinifera]	GO:0097159//organic cyclic compound binding;GO:0016741//transferase activity, transferring one-carbon groups;GO:0016740//transferase activity;GO:1901363//heterocyclic compound binding;GO:0003824//catalytic activity;GO:0008168//methyltransferase activity;GO:0003676//nucleic acid binding;GO:0005488//binding;
VIT_11s0016g03530	38.9233	16.1567	9.51667	10.7233	14.5567	8.28	17.9667	20.67	K03013//DNA-directed RNA polymerases I, II, and III subunit RPABC1+ko00230//Purine metabolism+ko03020//RNA polymerase+ko01100//Metabolic pathways+ko00240//Pyrimidine metabolism;K03013//DNA-directed RNA polymerases I, II, and III subunit RPABC1+ko00230//Purine metabolism+ko03020//RNA polymerase+ko01100//Metabolic pathways+ko00240//Pyrimidine metabolism	XP_002284107.1|8.3e-111|PREDICTED: DNA-directed RNA polymerases II and IV subunit 5A [Vitis vinifera]	GO:0043170//macromolecule metabolic process;GO:1901362//organic cyclic compound biosynthetic process;GO:0006366//transcription from RNA polymerase II promoter;GO:0044238//primary metabolic process;GO:0034654//nucleobase-containing compound biosynthetic process;GO:0006139//nucleobase-containing compound metabolic process;GO:0044237//cellular metabolic process;GO:0010467//gene expression;GO:0032774…
VIT_11s0016g03540	401.103	21.3533	4.13333	6.79333	280.24	5.59667	10.04	3.17	K14484//auxin-responsive protein IAA+ko04075//Plant hormone signal transduction	XP_002284118.1|1.8e-184|PREDICTED: auxin-responsive protein IAA27 [Vitis vinifera]	GO:0009734//auxin-activated signaling pathway;GO:0043170//macromolecule metabolic process;GO:0009755//hormone-mediated signaling pathway;GO:0051716//cellular response to stimulus;GO:0019219//regulation of nucleobase-containing compound metabolic process;GO:0090304//nucleic acid metabolic process;GO:0065007//biological regulation;GO:1901360//organic cyclic compound metabolic process;GO:0023052//si…
VIT_11s0016g03550	1.74	1.35	1.22333	1.85	1.07333	0.513333	1.34333	1.62333	K18914//adrenodoxin-NADP+ reductase [EC:1.18.1.6];K18914//adrenodoxin-NADP+ reductase [EC:1.18.1.6];K18914//adrenodoxin-NADP+ reductase [EC:1.18.1.6]	XP_002280736.1|7.4e-280|PREDICTED: NADPH:adrenodoxin oxidoreductase, mitochondrial isoform X1 [Vitis vinifera]	GO:0043226//organelle;GO:0044424//intracellular part;GO:0043227//membrane-bounded organelle;GO:0044446//intracellular organelle part;GO:0043233//organelle lumen;GO:0005623//cell;GO:0070013//intracellular organelle lumen;GO:0044444//cytoplasmic part;GO:0005759//mitochondrial matrix;GO:0005622//intracellular;GO:0043231//intracellular membrane-bounded organelle;GO:0043229//intracellular organelle;GO…
VIT_11s0016g03560	54.0833	63.8767	1.32333	5.09667	9.41333	5.02	4.44333	0.593333	K14638//solute carrier family 15 (peptide/histidine transporter), member 3/4;K05765//cofilin;K12126//phytochrome-interacting factor 3+ko04712//Circadian rhythm - plant+ko04075//Plant hormone signal transduction;K16189//phytochrome-interacting factor 4+ko04075//Plant hormone signal transduction	XP_002284145.1|1.9e-201|PREDICTED: transcription factor bHLH68 [Vitis vinifera]	GO:0097659//nucleic acid-templated transcription;GO:1901576//organic substance biosynthetic process;GO:0009987//cellular process;GO:0044249//cellular biosynthetic process;GO:0034654//nucleobase-containing compound biosynthetic process;GO:0009059//macromolecule biosynthetic process;GO:0034641//cellular nitrogen compound metabolic process;GO:0071704//organic substance metabolic process;GO:0006807//…
VIT_11s0016g03570	5.15	4.02	0.22	0.913333	0.8	0.363333	0.106667	0
VIT_11s0016g03580	23.72	2.15	1.27333	1.50667	28.5733	4.1	0.953333	1.39333	K07870//mitochondrial Rho GTPase 1 [EC:3.6.5.-]	XP_002280745.2|1.9e-199|PREDICTED: bark storage protein A [Vitis vinifera]	GO:0034641//cellular nitrogen compound metabolic process;GO:0044237//cellular metabolic process;GO:0009116//nucleoside metabolic process;GO:0006807//nitrogen compound metabolic process;GO:0006139//nucleobase-containing compound metabolic process;GO:0071704//organic substance metabolic process;GO:0006725//cellular aromatic compound metabolic process;GO:0046483//heterocycle metabolic process;GO:190…
VIT_11s0016g03590	9.23333	2.35667	2.12333	1.55333	13.2167	4.83667	3.29	1.36667	K10260//F-box and WD-40 domain protein 7+ko04120//Ubiquitin mediated proteolysis;K08332//vacuolar protein 8;K07870//mitochondrial Rho GTPase 1 [EC:3.6.5.-];K10260//F-box and WD-40 domain protein 7+ko04120//Ubiquitin mediated proteolysis;K08332//vacuolar protein 8;K07870//mitochondrial Rho GTPase 1 [EC:3.6.5.-];K10260//F-box and WD-40 domain protein 7+ko04120//Ubiquitin mediated proteolysis;K08332…	XP_010656297.1|0.0e+00|PREDICTED: putative E3 ubiquitin-protein ligase LIN-1 isoform X1 [Vitis vinifera]
VIT_11s0016g03630	686.577	703.527	1005.9	1019.14	812.24	603.187	812.757	830.837	K03386//peroxiredoxin (alkyl hydroperoxide reductase subunit C) [EC:1.11.1.15];K11187//peroxiredoxin 5, atypical 2-Cys peroxiredoxin [EC:1.11.1.15]+ko04146//Peroxisome	NP_001268191.1|2.8e-85|type II peroxiredoxin C [Vitis vinifera]	GO:0045454//cell redox homeostasis;GO:0065008//regulation of biological quality;GO:0019725//cellular homeostasis;GO:0065007//biological regulation;GO:0050794//regulation of cellular process;GO:0042592//homeostatic process;GO:0009987//cellular process;GO:0050789//regulation of biological process;GO:0005623//cell;GO:0016491//oxidoreductase activity;GO:0016209//antioxidant activity;GO:0003824//catal…
VIT_11s0016g03640	31.59	5.44	3.61	0.24	26.8067	7.95667	5.9	1.03333	K04392//Ras-related C3 botulinum toxin substrate 1+ko04145//Phagosome+ko04933//AGE-RAGE signaling pathway in diabetic complications	XP_002284205.1|1.9e-115|PREDICTED: rac-like GTP-binding protein ARAC7 isoform X2 [Vitis vinifera]	GO:0023052//signaling;GO:0065007//biological regulation;GO:0007165//signal transduction;GO:0009987//cellular process;GO:0051716//cellular response to stimulus;GO:0050794//regulation of cellular process;GO:0035556//intracellular signal transduction;GO:0007264//small GTPase mediated signal transduction;GO:0007154//cell communication;GO:0050896//response to stimulus;GO:0050789//regulation of biologi…
VIT_11s0016g03650	40.8	48.6433	29.17	39.0267	40.1733	39.5333	38.83	41.0533	K08817//cell cycle related kinase [EC:2.7.11.22]	XP_002284217.1|2.0e-279|PREDICTED: cyclin-dependent kinase F-1 [Vitis vinifera]	GO:0051174//regulation of phosphorus metabolic process;GO:0019827//stem cell population maintenance;GO:0032501//multicellular organismal process;GO:0009653//anatomical structure morphogenesis;GO:0042327//positive regulation of phosphorylation;GO:0048518//positive regulation of biological process;GO:0048507//meristem development;GO:1904029//regulation of cyclin-dependent protein kinase activity;GO…
VIT_11s0016g03660	25.93	104.84	86.39	75.6167	22.3133	64.76	69.2033	77.9667	K08150//MFS transporter, SP family, solute carrier family 2 (myo-inositol transporter), member 13;K08150//MFS transporter, SP family, solute carrier family 2 (myo-inositol transporter), member 13	XP_021276081.1|5.3e-238|probable plastidic glucose transporter 2 isoform X1 [Herrania umbratica]	GO:0016021//integral component of membrane;GO:0044425//membrane part;GO:0031224//intrinsic component of membrane;GO:0016020//membrane;
VIT_11s0016g03670	20.4233	24.7633	29.7367	44.5233	23.3433	30.0633	22.7933	28.6667	K14651//transcription initiation factor TFIID subunit 15+ko03022//Basal transcription factors;K13209//RNA-binding protein EWS;K14651//transcription initiation factor TFIID subunit 15+ko03022//Basal transcription factors;K13209//RNA-binding protein EWS;K14651//transcription initiation factor TFIID subunit 15+ko03022//Basal transcription factors;K13209//RNA-binding protein EWS	XP_002284247.1|8.5e-198|PREDICTED: transcription initiation factor TFIID subunit 15b [Vitis vinifera]	GO:0010468//regulation of gene expression;GO:0009889//regulation of biosynthetic process;GO:0010556//regulation of macromolecule biosynthetic process;GO:0031323//regulation of cellular metabolic process;GO:2000112//regulation of cellular macromolecule biosynthetic process;GO:0019222//regulation of metabolic process;GO:0031326//regulation of cellular biosynthetic process;GO:0060255//regulation of …
VIT_11s0016g03680	2.29667	3.22333	2.36	3.04667	2.04667	2.6	2.77	3.22333	K21776//protein lin-54	XP_002280793.1|0.0e+00|PREDICTED: protein tesmin/TSO1-like CXC 5 [Vitis vinifera]
VIT_11s0016g03690	31.6267	37.9233	21.81	29.0433	29.2333	20.4033	32.81	32.5767	K10527//enoyl-CoA hydratase/3-hydroxyacyl-CoA dehydrogenase [EC:4.2.1.17 1.1.1.35 1.1.1.211]+ko00592//alpha-Linolenic acid metabolism+ko01100//Metabolic pathways+ko01110//Biosynthesis of secondary metabolites+ko01212//Fatty acid metabolism+ko00071//Fatty acid degradation	XP_021831241.1|0.0e+00|peroxisomal fatty acid beta-oxidation multifunctional protein AIM1 [Prunus avium]	GO:0030258//lipid modification;GO:0009987//cellular process;GO:0044238//primary metabolic process;GO:0072329//monocarboxylic acid catabolic process;GO:0034440//lipid oxidation;GO:0009056//catabolic process;GO:0009062//fatty acid catabolic process;GO:0055114//oxidation-reduction process;GO:0044255//cellular lipid metabolic process;GO:0008152//metabolic process;GO:0006629//lipid metabolic process;G…
VIT_11s0016g03700	4.47333	3.77667	2.71333	3.52333	3.13667	2.91667	5.34333	3.6	K18213//proteinaceous RNase P [EC:3.1.26.5]+ko03013//RNA transport	XP_002280803.3|0.0e+00|PREDICTED: proteinaceous RNase P 1, chloroplastic/mitochondrial [Vitis vinifera]
VIT_11s0016g03720	110.263	174.047	110.643	124.227	90.42	88.7533	138.887	164.577	K14454//aspartate aminotransferase, cytoplasmic [EC:2.6.1.1]+ko00250//Alanine, aspartate and glutamate metabolism+ko00220//Arginine biosynthesis+ko00330//Arginine and proline metabolism+ko01230//Biosynthesis of amino acids+ko00960//Tropane, piperidine and pyridine alkaloid biosynthesis+ko00350//Tyrosine metabolism+ko01100//Metabolic pathways+ko00950//Isoquinoline alkaloid biosynthesis+ko01110//Bi…	CAN70394.1|1.3e-233|hypothetical protein VITISV_020521 [Vitis vinifera]	GO:1901564//organonitrogen compound metabolic process;GO:0006807//nitrogen compound metabolic process;GO:0006520//cellular amino acid metabolic process;GO:0009987//cellular process;GO:0008152//metabolic process;GO:0071704//organic substance metabolic process;GO:0009058//biosynthetic process;GO:0019752//carboxylic acid metabolic process;GO:0006082//organic acid metabolic process;GO:0044237//cellul…
VIT_11s0016g03760	3.71333	20.8533	10.6667	17.9533	2.24	7.67	17.6433	19.8667	K08288//protein kinase C substrate 80K-H+ko04141//Protein processing in endoplasmic reticulum	XP_010656316.1|0.0e+00|PREDICTED: centromere-associated protein E [Vitis vinifera]
VIT_11s0016g03780	48.2333	55.46	63.9033	74.4633	46.8	53.0833	50.1433	66.8		XP_002284354.1|5.3e-150|PREDICTED: protein CONTINUOUS VASCULAR RING 1 [Vitis vinifera]	GO:0010051//xylem and phloem pattern formation;GO:0032501//multicellular organismal process;GO:0007275//multicellular organism development;GO:0003002//regionalization;GO:0048856//anatomical structure development;GO:0007389//pattern specification process;GO:0032502//developmental process;GO:0005794//Golgi apparatus;GO:0031224//intrinsic component of membrane;GO:0005623//cell;GO:0016020//membrane;G…
VIT_11s0016g03790	1.82	0.786667	2.15667	2.16667	2.64667	1.93667	4.79	3.12667		CBI28059.3|2.2e-45|unnamed protein product, partial [Vitis vinifera]
VIT_11s0016g03810	0.23	3.2	0.833333	2.23333	0.04	0.653333	0.82	1.8	K15919//hydroxypyruvate reductase 2+ko01100//Metabolic pathways+ko01110//Biosynthesis of secondary metabolites+ko00260//Glycine, serine and threonine metabolism+ko01200//Carbon metabolism+ko00630//Glyoxylate and dicarboxylate metabolism	XP_002284373.1|5.4e-174|PREDICTED: uncharacterized protein LOC100257732 [Vitis vinifera]	GO:0031224//intrinsic component of membrane;GO:0044425//membrane part;GO:0016021//integral component of membrane;GO:0016020//membrane;
VIT_11s0016g03820	15.4767	9.21	7.63333	7.46333	15.64	9.41333	13.1967	8.23667	K03100//signal peptidase I [EC:3.4.21.89]+ko03060//Protein export	XP_002284378.2|3.6e-161|PREDICTED: chloroplast processing peptidase [Vitis vinifera]
VIT_11s0016g03830	43.59	22.3067	7.21	17.8333	15.58	10.04	35.0067	33.64	K17710//pentatricopeptide repeat domain-containing protein 1;K17710//pentatricopeptide repeat domain-containing protein 1;K17710//pentatricopeptide repeat domain-containing protein 1;K17710//pentatricopeptide repeat domain-containing protein 1;K17710//pentatricopeptide repeat domain-containing protein 1	XP_002280919.1|0.0e+00|PREDICTED: pentatricopeptide repeat-containing protein At5g25630 isoform X3 [Vitis vinifera]	GO:0090304//nucleic acid metabolic process;GO:0008152//metabolic process;GO:0044260//cellular macromolecule metabolic process;GO:1901360//organic cyclic compound metabolic process;GO:0009987//cellular process;GO:0006807//nitrogen compound metabolic process;GO:0006139//nucleobase-containing compound metabolic process;GO:0006725//cellular aromatic compound metabolic process;GO:0034641//cellular nit…
VIT_11s0016g03850	5.06667	4.84667	4.02333	3.18	3.07333	2.24333	4.15333	2.75667	K13348//protein Mpv17+ko04146//Peroxisome;K13348//protein Mpv17+ko04146//Peroxisome	XP_002284391.1|4.2e-124|PREDICTED: protein Mpv17 isoform X2 [Vitis vinifera]	GO:0005737//cytoplasm;GO:0016020//membrane;GO:0031224//intrinsic component of membrane;GO:0044424//intracellular part;GO:0016021//integral component of membrane;GO:0005623//cell;GO:0044425//membrane part;GO:0005622//intracellular;GO:0044464//cell part;
VIT_11s0016g03860	2.92333	2.93	2.19667	3.21	3.31333	2.15333	1.97667	2.91667	K04075//tRNA(Ile)-lysidine synthase [EC:6.3.4.19];K04075//tRNA(Ile)-lysidine synthase [EC:6.3.4.19];K04075//tRNA(Ile)-lysidine synthase [EC:6.3.4.19];K04075//tRNA(Ile)-lysidine synthase [EC:6.3.4.19];K04075//tRNA(Ile)-lysidine synthase [EC:6.3.4.19];K04075//tRNA(Ile)-lysidine synthase [EC:6.3.4.19];K04075//tRNA(Ile)-lysidine synthase [EC:6.3.4.19];K04075//tRNA(Ile)-lysidine synthase [EC:6.3.4.19]…	XP_002280934.3|0.0e+00|PREDICTED: uncharacterized protein LOC100242283 [Vitis vinifera]	GO:0006139//nucleobase-containing compound metabolic process;GO:0010467//gene expression;GO:0090304//nucleic acid metabolic process;GO:0034660//ncRNA metabolic process;GO:0009987//cellular process;GO:0006396//RNA processing;GO:0016070//RNA metabolic process;GO:0044238//primary metabolic process;GO:0043170//macromolecule metabolic process;GO:0006807//nitrogen compound metabolic process;GO:0034470/…
VIT_11s0016g03870	10.35	14.3767	10.6933	15.78	9.22333	9.12333	10.9633	12.0267	K08653//membrane-bound transcription factor site-1 protease [EC:3.4.21.112]+ko04141//Protein processing in endoplasmic reticulum;K08653//membrane-bound transcription factor site-1 protease [EC:3.4.21.112]+ko04141//Protein processing in endoplasmic reticulum	XP_002280942.1|0.0e+00|PREDICTED: subtilisin-like protease SBT6.1 [Vitis vinifera]	GO:0016020//membrane;GO:0044425//membrane part;GO:0031224//intrinsic component of membrane;GO:0016021//integral component of membrane;GO:0004252//serine-type endopeptidase activity;GO:0008233//peptidase activity;GO:0140096//catalytic activity, acting on a protein;GO:0003824//catalytic activity;GO:0070011//peptidase activity, acting on L-amino acid peptides;GO:0008236//serine-type peptidase activi…
VIT_11s0016g03880	24.5767	81.8433	102.747	100.72	34.31	68.5433	82.77	65	K04730//interleukin-1 receptor-associated kinase 1 [EC:2.7.11.1];K04733//interleukin-1 receptor-associated kinase 4 [EC:2.7.11.1]	XP_002284430.2|0.0e+00|PREDICTED: proline-rich receptor-like protein kinase PERK1 [Vitis vinifera]	GO:0050896//response to stimulus;GO:0008152//metabolic process;GO:0009987//cellular process;GO:0036211//protein modification process;GO:0016310//phosphorylation;GO:0044238//primary metabolic process;GO:0006807//nitrogen compound metabolic process;GO:0023052//signaling;GO:0044260//cellular macromolecule metabolic process;GO:0019538//protein metabolic process;GO:0043412//macromolecule modification;…
VIT_11s0016g03890	19.2367	46.1733	36.7867	33.2267	13.6067	41.4767	38.1033	26.1867	K13606//chlorophyll(ide) b reductase [EC:1.1.1.294]+ko00860//Porphyrin and chlorophyll metabolism+ko01100//Metabolic pathways+ko01110//Biosynthesis of secondary metabolites;K13606//chlorophyll(ide) b reductase [EC:1.1.1.294]+ko00860//Porphyrin and chlorophyll metabolism+ko01100//Metabolic pathways+ko01110//Biosynthesis of secondary metabolites	XP_002280953.1|2.6e-297|PREDICTED: probable chlorophyll(ide) b reductase NYC1, chloroplastic [Vitis vinifera]	GO:0006725//cellular aromatic compound metabolic process;GO:1901360//organic cyclic compound metabolic process;GO:0043170//macromolecule metabolic process;GO:1901575//organic substance catabolic process;GO:0044270//cellular nitrogen compound catabolic process;GO:1901565//organonitrogen compound catabolic process;GO:0033015//tetrapyrrole catabolic process;GO:0015994//chlorophyll metabolic process;…
VIT_11s0016g03900	17.1667	39.7233	16.66	15.0167	19.4533	18.0367	21.9933	20.8967	K06694//26S proteasome non-ATPase regulatory subunit 10;K15502//serine/threonine-protein phosphatase 6 regulatory ankyrin repeat subunit A	XP_002280965.1|1.1e-278|PREDICTED: uncharacterized protein LOC100254275 isoform X2 [Vitis vinifera]	GO:0005623//cell;GO:0009507//chloroplast;GO:0044424//intracellular part;GO:0043227//membrane-bounded organelle;GO:0005737//cytoplasm;GO:0009536//plastid;GO:0044464//cell part;GO:0043226//organelle;GO:0043229//intracellular organelle;GO:0005622//intracellular;GO:0043231//intracellular membrane-bounded organelle;GO:0044444//cytoplasmic part;GO:0032559//adenyl ribonucleotide binding;GO:0032555//puri…
VIT_11s0016g03910	12.3733	8.22333	5.48333	9.72333	10.8333	10.13	9.10333	10.4767		XP_002280972.1|2.5e-255|PREDICTED: uncharacterized protein LOC100249177 [Vitis vinifera]
VIT_11s0016g03920	0.09	2.24667	0.613333	0.67	0.09	0.326667	0.156667	0.686667	K08150//MFS transporter, SP family, solute carrier family 2 (myo-inositol transporter), member 13	XP_002280978.1|2.1e-279|PREDICTED: polyol transporter 5 [Vitis vinifera]	GO:0015749//monosaccharide transport;GO:0051179//localization;GO:0008645//hexose transport;GO:0006810//transport;GO:0046323//glucose import;GO:0055085//transmembrane transport;GO:1905950//monosaccharide transmembrane transport;GO:0015758//glucose transport;GO:0071702//organic substance transport;GO:0051234//establishment of localization;GO:0035428//hexose transmembrane transport;GO:0008643//carbo…
VIT_11s0016g03940	31.2333	0.24	0.303333	0.826667	21.2133	0.35	0.42	0.276667	K09419//heat shock transcription factor, other eukaryote	XP_002281028.1|1.5e-188|PREDICTED: heat stress transcription factor C-1 [Vitis vinifera]	GO:0044464//cell part;GO:0005622//intracellular;GO:0043227//membrane-bounded organelle;GO:0044424//intracellular part;GO:0043229//intracellular organelle;GO:0005623//cell;GO:0043226//organelle;GO:0005634//nucleus;GO:0043231//intracellular membrane-bounded organelle;GO:0005488//binding;GO:0003677//DNA binding;GO:0003676//nucleic acid binding;GO:0097159//organic cyclic compound binding;GO:0003700//…
VIT_11s0016g03960	62.1567	26.8433	15.37	13.28	53.1333	16.7367	31.56	15.71	K10393//kinesin family member 2/24;K10393//kinesin family member 2/24	XP_010656328.1|0.0e+00|PREDICTED: kinesin-like protein KIN-13B [Vitis vinifera]	GO:0007018//microtubule-based movement;GO:0007017//microtubule-based process;GO:0009987//cellular process;GO:0006928//movement of cell or subcellular component;GO:0044464//cell part;GO:0044430//cytoskeletal part;GO:0005856//cytoskeleton;GO:0043226//organelle;GO:0044446//intracellular organelle part;GO:0015630//microtubule cytoskeleton;GO:0043232//intracellular non-membrane-bounded organelle;GO:00…
VIT_11s0016g03980	10.6	19.9667	18.0867	25.8433	6.87	16.7767	34.2767	30.0533	K03404//magnesium chelatase subunit D [EC:6.6.1.1]+ko00860//Porphyrin and chlorophyll metabolism+ko01100//Metabolic pathways+ko01110//Biosynthesis of secondary metabolites	XP_002284517.1|1.3e-80|PREDICTED: histone acetyltransferase KAT6B [Vitis vinifera]
VIT_11s0016g04000	16.0633	8.98667	13.9333	3.39	19.84	17.7967	15.43	4.31333	K14802//phospholipid-transporting ATPase [EC:3.6.3.1];K06228//fused [EC:2.7.11.1];K13811//3'-phosphoadenosine 5'-phosphosulfate synthase [EC:2.7.7.4 2.7.1.25]+ko00920//Sulfur metabolism+ko00230//Purine metabolism+ko00450//Selenocompound metabolism+ko01100//Metabolic pathways+ko00261//Monobactam biosynthesis	XP_002281062.2|4.7e-74|PREDICTED: uncharacterized protein LOC100257802 isoform X1 [Vitis vinifera]
VIT_11s0016g04010	5.97667	4.58	2.27	2.38667	4.71	1.42333	5.37	2.6	K19476//vacuolar protein sorting-associated protein IST1+ko04144//Endocytosis	XP_010656332.1|0.0e+00|PREDICTED: uncharacterized protein LOC104880647 [Vitis vinifera]	GO:0015031//protein transport;GO:0071702//organic substance transport;GO:0006810//transport;GO:0045184//establishment of protein localization;GO:0051234//establishment of localization;GO:0008104//protein localization;GO:0015833//peptide transport;GO:0042886//amide transport;GO:0033036//macromolecule localization;GO:0071705//nitrogen compound transport;GO:0051179//localization;
VIT_11s0016g04020	37.0533	21.9267	9.60333	8.42	11.3633	3.56333	18.84	21.37	K07888//Ras-related protein Rab-5B+ko04144//Endocytosis+ko04145//Phagosome;K07889//Ras-related protein Rab-5C+ko04144//Endocytosis+ko04145//Phagosome;K07888//Ras-related protein Rab-5B+ko04144//Endocytosis+ko04145//Phagosome;K07889//Ras-related protein Rab-5C+ko04144//Endocytosis+ko04145//Phagosome;K07889//Ras-related protein Rab-5C+ko04144//Endocytosis+ko04145//Phagosome;K07888//Ras-related prot…	XP_002284542.1|9.8e-89|PREDICTED: ras-related protein RHN1 isoform X1 [Vitis vinifera]	GO:0017076//purine nucleotide binding;GO:0003824//catalytic activity;GO:0001883//purine nucleoside binding;GO:0003924//GTPase activity;GO:0001882//nucleoside binding;GO:0019001//guanyl nucleotide binding;GO:1901265//nucleoside phosphate binding;GO:0032549//ribonucleoside binding;GO:0000166//nucleotide binding;GO:0032553//ribonucleotide binding;GO:0035639//purine ribonucleoside triphosphate bindin…
VIT_11s0016g04040	34.8533	24.3	34.3067	29.1367	46.3833	37.76	29.96	24.88		CBI28084.3|7.4e-118|unnamed protein product, partial [Vitis vinifera]	GO:0016020//membrane;GO:0031224//intrinsic component of membrane;GO:0016021//integral component of membrane;GO:0044425//membrane part;
VIT_11s0016g04050	9.38	7.04667	8.00333	9.21333	13.49	11.1067	7.32	11.6933		CBI28085.3|3.7e-45|unnamed protein product, partial [Vitis vinifera]	GO:0031224//intrinsic component of membrane;GO:0016021//integral component of membrane;GO:0044425//membrane part;GO:0016020//membrane;
VIT_11s0016g04060	44.77	44.5633	47.6933	57.29	41.48	34.34	51.8267	39.66	K02218//casein kinase 1 [EC:2.7.11.1];K02218//casein kinase 1 [EC:2.7.11.1];K02218//casein kinase 1 [EC:2.7.11.1]	XP_010656334.1|0.0e+00|PREDICTED: casein kinase 1-like protein HD16 [Vitis vinifera]	GO:0044260//cellular macromolecule metabolic process;GO:0006793//phosphorus metabolic process;GO:0019538//protein metabolic process;GO:0022604//regulation of cell morphogenesis;GO:0043170//macromolecule metabolic process;GO:0044267//cellular protein metabolic process;GO:0008152//metabolic process;GO:0006468//protein phosphorylation;GO:0009987//cellular process;GO:0050793//regulation of developmen…
VIT_11s0016g04070	18.9067	17.3367	11.61	15.81	16.32	15.9567	16.5633	12.5733	K20553//5'-3' exoribonuclease 4 [EC:3.1.13.-]+ko04016//MAPK signaling pathway - plant;K08867//WNK lysine deficient protein kinase [EC:2.7.11.1]	XP_002281155.2|8.8e-306|PREDICTED: FRIGIDA-like protein 4a isoform X2 [Vitis vinifera]	GO:0048856//anatomical structure development;GO:0009908//flower development;GO:0032501//multicellular organismal process;GO:0061458//reproductive system development;GO:0009987//cellular process;GO:0022414//reproductive process;GO:0030154//cell differentiation;GO:0048731//system development;GO:0007275//multicellular organism development;GO:0000003//reproduction;GO:0009791//post-embryonic developme…
VIT_11s0016g04080	17.3167	5.42	12.34	39.9333	7.50333	5.18	35.3833	85.2233	K03627//putative transcription factor	XP_002284605.1|5.2e-74|PREDICTED: multiprotein-bridging factor 1c [Vitis vinifera]	GO:1901363//heterocyclic compound binding;GO:0097159//organic cyclic compound binding;GO:0043565//sequence-specific DNA binding;GO:0003676//nucleic acid binding;GO:0003677//DNA binding;GO:0005488//binding;
VIT_11s0016g04120	17.4633	16.9167	10.3	17.4933	9.39667	7.56333	16.16	18.9267	K11323//histone arginine demethylase JMJD6 [EC:1.14.11.-];K11323//histone arginine demethylase JMJD6 [EC:1.14.11.-]	CBI28091.3|6.4e-22|unnamed protein product, partial [Vitis vinifera]
VIT_11s0016g04130	36.9433	32.0267	15.6967	28.5333	18.97	11.5467	27.74	41.21	K11323//histone arginine demethylase JMJD6 [EC:1.14.11.-]	XP_003633126.1|2.1e-214|PREDICTED: trihelix transcription factor ASIL1 [Vitis vinifera]	GO:0005488//binding;GO:0003677//DNA binding;GO:0003676//nucleic acid binding;GO:0043565//sequence-specific DNA binding;GO:1901363//heterocyclic compound binding;GO:0097159//organic cyclic compound binding;
VIT_11s0016g04160	11.4933	5.42667	128.487	138.617	1.89333	51.1	292.607	322.793	K17471//sulfate transporter 3	XP_002281248.1|0.0e+00|PREDICTED: probable sulfate transporter 3.5 [Vitis vinifera]	GO:0031226//intrinsic component of plasma membrane;GO:0031224//intrinsic component of membrane;GO:0016021//integral component of membrane;GO:0005886//plasma membrane;GO:0071944//cell periphery;GO:0044459//plasma membrane part;GO:0005887//integral component of plasma membrane;GO:0016020//membrane;GO:0044464//cell part;GO:0005623//cell;GO:0044425//membrane part;GO:0015075//ion transmembrane transpo…
VIT_11s0016g04180	18.1667	20.9	18.14	24.0867	15.0233	15.3133	19.55	19.2733	K17302//coatomer subunit beta';K17302//coatomer subunit beta'	XP_010249814.1|0.0e+00|PREDICTED: coatomer subunit beta'-2 isoform X1 [Nelumbo nucifera]	GO:0016192//vesicle-mediated transport;GO:0006810//transport;GO:0034613//cellular protein localization;GO:0045184//establishment of protein localization;GO:0051641//cellular localization;GO:0051179//localization;GO:0071705//nitrogen compound transport;GO:0071702//organic substance transport;GO:0070727//cellular macromolecule localization;GO:0042886//amide transport;GO:0008104//protein localizatio…
VIT_11s0016g04190	78.2733	191.557	620.143	90.1767	213.13	489.893	389.62	80.3733	K02184//formin 2	XP_017983354.1|0.0e+00|PREDICTED: leucine-rich repeat extensin-like protein 4 [Theobroma cacao]	GO:0031224//intrinsic component of membrane;GO:0044425//membrane part;GO:0016021//integral component of membrane;GO:0016020//membrane;
VIT_11s0016g04200	3.83333	3.41333	0.116667	1.75	0.36	0.07	0.293333	0.143333		XP_010656346.1|6.0e-240|PREDICTED: probable serine incorporator isoform X2 [Vitis vinifera]	GO:0044425//membrane part;GO:0031224//intrinsic component of membrane;GO:0016021//integral component of membrane;GO:0016020//membrane;GO:0008514//organic anion transmembrane transporter activity;GO:0015075//ion transmembrane transporter activity;GO:0015318//inorganic molecular entity transmembrane transporter activity;GO:0005215//transporter activity;GO:0008324//cation transmembrane transporter a…
VIT_11s0016g04210	32.5867	25.8033	35.49	26.7567	39.81	39.2433	30.0967	18.7433	K15044//Arf-GAP domain and FG repeats-containing protein 1	XP_002281316.2|0.0e+00|PREDICTED: probable ADP-ribosylation factor GTPase-activating protein AGD14 isoform X1 [Vitis vinifera]	GO:0051704//multi-organism process;GO:0051234//establishment of localization;GO:0051179//localization;GO:0051707//response to other organism;GO:0043207//response to external biotic stimulus;GO:0006810//transport;GO:0006913//nucleocytoplasmic transport;GO:0009605//response to external stimulus;GO:0009607//response to biotic stimulus;GO:0050896//response to stimulus;GO:0009615//response to virus;GO…
VIT_11s0016g04220	0.16	1.12	0.16	0.06	0.1	0.123333	0.926667	0.33	K14292//trimethylguanosine synthase [EC:2.1.1.-]+ko03013//RNA transport;K07213//copper chaperone	XP_010656353.1|2.4e-69|PREDICTED: protein SODIUM POTASSIUM ROOT DEFECTIVE 2 [Vitis vinifera]	GO:0006812//cation transport;GO:0065007//biological regulation;GO:0042592//homeostatic process;GO:0046916//cellular transition metal ion homeostasis;GO:0055080//cation homeostasis;GO:0051179//localization;GO:0019725//cellular homeostasis;GO:0006873//cellular ion homeostasis;GO:0051234//establishment of localization;GO:0050801//ion homeostasis;GO:0065008//regulation of biological quality;GO:000681…
VIT_11s0016g04230	84.66	51.91	90.02	86.3933	92.4833	102.793	98.41	110.13		XP_003633129.1|3.2e-86|PREDICTED: uncharacterized protein LOC100261125 [Vitis vinifera]
VIT_11s0016g04240	9.91667	10.8533	6.62	8.44	8.10333	7.50667	8.16667	7.89333		XP_010656357.1|0.0e+00|PREDICTED: VIN3-like protein 1 isoform X1 [Vitis vinifera]
VIT_11s0016g04250	29.31	14.3633	20.2333	20.47	22.0667	26.4	22.62	15.1733	K03593//ATP-binding protein involved in chromosome partitioning	CBI28104.3|0.0e+00|unnamed protein product, partial [Vitis vinifera]
VIT_11s0016g04260	0.336667	7.36333	12.5567	19.28	0.7	7.7	19.6867	21.4933	K13699//abhydrolase domain-containing protein 5 [EC:2.3.1.51];K13699//abhydrolase domain-containing protein 5 [EC:2.3.1.51];K13699//abhydrolase domain-containing protein 5 [EC:2.3.1.51];K13699//abhydrolase domain-containing protein 5 [EC:2.3.1.51]	XP_002281367.2|2.8e-150|PREDICTED: probable strigolactone esterase DAD2 [Vitis vinifera]
VIT_11s0016g04270	51.9833	12.21	78.67	76.9733	81.97	104.667	108.577	68.2133		XP_002284711.1|6.3e-156|PREDICTED: strigolactone esterase D14 [Vitis vinifera]	GO:0016787//hydrolase activity;GO:0003824//catalytic activity;
VIT_11s0016g04290	34.01	39.1267	25.29	26.74	25.9833	23.8767	34.1567	50.0967	K05605//3-hydroxyisobutyryl-CoA hydrolase [EC:3.1.2.4]+ko00410//beta-Alanine metabolism+ko00280//Valine, leucine and isoleucine degradation+ko00640//Propanoate metabolism+ko01100//Metabolic pathways+ko01200//Carbon metabolism;K05605//3-hydroxyisobutyryl-CoA hydrolase [EC:3.1.2.4]+ko00410//beta-Alanine metabolism+ko00280//Valine, leucine and isoleucine degradation+ko00640//Propanoate metabolism+ko…	XP_003633131.1|5.1e-235|PREDICTED: 3-hydroxyisobutyryl-CoA hydrolase-like protein 3, mitochondrial isoform X1 [Vitis vinifera]
VIT_11s0016g04300	7.16333	10.6367	10.33	11.6233	7.12667	10.0133	8.65333	7.34		CBI28108.3|7.5e-146|unnamed protein product, partial [Vitis vinifera]	GO:0016817//hydrolase activity, acting on acid anhydrides;GO:0016462//pyrophosphatase activity;GO:0003824//catalytic activity;GO:0016818//hydrolase activity, acting on acid anhydrides, in phosphorus-containing anhydrides;GO:0017110//nucleoside-diphosphatase activity;GO:0016787//hydrolase activity;GO:0044715//8-oxo-dGDP phosphatase activity;
VIT_11s0016g04320	9.32333	16.63	10.9367	7.06	9.87667	12.6267	12.4733	7.66		XP_002281437.1|2.9e-213|PREDICTED: nudix hydrolase 20, chloroplastic isoform X2 [Vitis vinifera]	GO:0016817//hydrolase activity, acting on acid anhydrides;GO:0016818//hydrolase activity, acting on acid anhydrides, in phosphorus-containing anhydrides;GO:0016787//hydrolase activity;GO:0003824//catalytic activity;GO:0017110//nucleoside-diphosphatase activity;GO:0016462//pyrophosphatase activity;GO:0044715//8-oxo-dGDP phosphatase activity;
