# Supplementary material for: New quantitative trait locus (QTLs) and candidate genes associated with the grape berry color trait identified based on a high-density genetic map
Source: BMC Plant Biol. 2020 Jun 30;20:302. doi: 10.1186/s12870-020-02517-x (PMC7325011; doi:10.1186/s12870-020-02517-x)
Supplement: Supplementary file 10 — Additional file 10: Table S6. Primers for qRT-PCR. [file 12870_2020_2517_MOESM10_ESM.xlsx]

## Sheet: Sheet1
Gene ID	Primer name	Sequence (5' to 3')	Size	TM(℃)
VIT_02s0033g00410	MYBA1-F	TAGTCACCACTTCAAAAAGG	66	52
	MYBA1-R	GAATGTGTTTGGGGTTTATC
VIT_17s0000g07510	MYB-F	GATGTTAATACAAGGCTGGTCCG	137	55
	MYB-R	TTCTGATTGGATGAGAGGGAGAG
VIT_06s0004g02620	PAL-F	TTGAAGCTGCGGCTATTA	147	52
	PAL-R	TCTGAGGACCCAACCACT
VIT_06s0004g08150	C4H-F	CTTGAGGAGAGGAAGAAGCTGG	127	56
	C4H-R	CAATGTAAAGGACGTTGTCCTCG
VIT_16s0039g02040	4CL-F	GTTATCGATGTGCCTAGCCTTC	188	55
	4CL-R	CGGGATCGTTCAAGTATCCTTTC
VIT_05s0136g00260	CHS1-F	CCCTAAAGCCCGAGAAGT	83	52
	CHS1-R	AATAAACAACACGCAAGCA
VIT_13s0067g03820	CHI-F	CACCAACGACCTCTTCCT	215	52
	CHI-R	ACAGTCTTGCCCTTCCAC
VIT_17s0000g07200	F3'H-F	GCCTCCGTTGCTGCTCAGTT	167	63
	F3'H-R	GAGAAGAGGTGGACGGAGCAAATC
VIT_06s0009g02810	F3'5'H-F	AAACCGCTCAGACCAAAACC	100	55
	F3'5'H-R	ACTAAGCCACAGGAAACTAA
VIT_04s0023g03370	F3H-F	CTCCTACCCACTACGAACC	128	52
	F3H-R	CAGACAACACCTCCAGCA
VIT_18s0001g12800	DFR-F	TTCACCTGGATGACCTCT	94	52
	DFR-R	ATGATACAATCGTGGGAG
VIT_02s0025g04720	LDOX-F	AGGATTTCATGGGCAGTT	103	52
	LDOX-R	GAGGTGGGAAGAGTGGTG
VIT_16s0039g02230	UFGT-F	ACCCACCTCGGTCGTGTA	131	52
	UFGT-R	CCCTTGCCTTGTCCCTTA
VIT_07s0031g00350	OMT-F	GGGTCTTCCAATCATCGAGAAAG	157	55
	OMT-R	GTTCAGGTAGTTGTCCTTGTCAG
VIT_03s0017g00870	3AT-F	CACCATTACCAGGCATTT	120	52
	3AT-R	CCTCCCTTAGTAGACCCAC
VIT_04s0079g00690	GST-F	GAGGAGAAAGCGGTAGTTG	104	52
	GST-R	CCCATTCGAGGTAGGATC
VIT_19s0015g02880	GST2-F	AGCCCATTTGTGAGTCTCTGATA	146	54
	GST2-R	TCCAAGTTCATAGAGCTTCTTGTC
VIT_16s0050g00930	MATE-F	ACGATCATAGTCCTTCTCACTGG	160	55
	MATE-R	GATGTCCATATCCGAGCTCATTG
VIT_15s0021g00220	ABCC-F	TCAGTCCCCATGGATACTAACAG	156	55
	ABCC-R	CTTTCACCTATTTCCGTGAGGTC
VIT_04s0008g05210	HY5-F	GGAACAAGCTACGAGTTCTCTTG	100	55
	HY5-R	CTCCATTCCTTCCTTTACTTCGG
